# Supplementary material for: Transcriptome Characteristics and Six Alternative Expressed Genes Positively Correlated with the Phase Transition of Annual Cambial Activities in Chinese Fir (Cunninghamia lanceolata (Lamb.) Hook)
Source: PLoS One. 2013 Aug 12;8(8):e71562. doi: 10.1371/journal.pone.0071562 (PMC3741379; doi:10.1371/journal.pone.0071562)
Supplement: Table S1 — Summary of genome screening of Chinses fir transcriptome unigenes against the draft genome sequence of pinus taeda . (XLS) [file pone.0071562.s010.xls]

## Sheet: Sheet1
Table S1. Summary of genome screening of Chinses fir transcriptome unigenes against the draft genome sequence of pinus taeda.
Serial_number	Result_index	Query_sequence_length	Expect_value	Description	Query_sequence_frame	Subject_sequence_frame	Subject_sequence_length	Score_1	Score_2	Identities_1	Identities_2	Identities_percent	Positives_1	Positives_2	Positives_percent	Gaps_1	Gaps_2	Gaps_percent	Query_start	Query_stop	Subject_start	Subject_stop
Unigene1_CUNkxmT	1	1007	7e-49	>jcf7180062981638	-1	-3	54222	201	434	90	200	45	127	200	63	0	0	0	614	15	22456	21857
Unigene2_CUNkxmT	1	709	2e-46	>jcf7180063029985	-3	-1	40120	132	283	57	130	43	86	130	66	0	0	0	587	198	17713	17324
Unigene3_CUNkxmT	1	930	3e-52	>jcf7180063029985	-2	-1	40120	133	284	57	133	42	87	133	65	0	0	0	827	429	17713	17315
Unigene4_CUNkxmT	1	875	9e-54	>jcf7180063181533	-1	3	4804	141	302	61	117	52	84	117	71	0	0	0	782	432	2991	3341
Unigene5_CUNkxmT	1	431	6e-35	>jcf7180062981638	-2	-3	54222	153	329	67	141	47	94	141	66	0	0	0	424	2	22303	21881
Unigene6_CUNkxmT	1	1824	7e-74	>jcf7180061386041	-3	-1	26605	107	229	49	97	50	64	97	65	0	0	0	1594	1304	8611	8321
Unigene7_CUNkxmT	1	1111	7e-54	>jcf7180062817692	-3	3	6216	144	309	60	115	52	78	115	67	0	0	0	545	201	2247	2591
Unigene8_CUNkxmT	1	231	9e-17	>jcf7180063029985	-2	-1	40120	91.2	194	37	74	50	55	74	74	0	0	0	230	9	17359	17138
Unigene9_CUNkxmT	1	1694	4e-68	>jcf7180061386041	-3	-1	26605	115	246	50	99	50	64	99	64	0	0	0	1692	1396	8617	8321
Unigene10_CUNkxmT	1	1602	7e-68	>jcf7180061386041	-3	-1	26605	115	246	50	99	50	64	99	64	0	0	0	1600	1304	8617	8321
Unigene11_CUNkxmT	1	1916	7e-74	>jcf7180061386041	-3	-1	26605	107	229	49	97	50	64	97	65	0	0	0	1686	1396	8611	8321
Unigene12_CUNkxmT	1	1259	2e-74	>jcf7180061386041	-3	-1	26605	112	239	52	109	47	70	109	64	0	0	0	759	433	8344	8018
Unigene13_CUNkxmT	1	723	1e-25	>jcf7180063049146	1	2	43192	84.9	179	33	58	56	44	58	75	0	0	0	310	483	29195	29368
Unigene14_CUNkxmT	1	931	1e-33	>jcf7180062523526	-2	-1	4932	120	256	47	89	52	67	89	75	0	0	0	606	340	1263	997
Unigene15_CUNkxmT	1	886	2e-26	>jcf7180063173371	2	-1	100510	127	271	48	84	57	66	84	78	0	0	0	635	886	39382	39131
Unigene18_CUNkxmT	1	285	1e-17	>jcf7180063134970	-3	-1	85880	67	140	30	35	85	32	35	91	0	0	0	202	98	66608	66504
Unigene19_CUNkxmT	1	2961	0	>jcf7180062995530	-1	-3	87771	138	297	57	66	86	63	66	95	0	0	0	1776	1579	10393	10196
Unigene20_CUNkxmT	1	1477	6e-65	>jcf7180063155906	-1	2	17624	159	342	62	73	84	71	73	97	0	0	0	1261	1043	9233	9451
Unigene21_CUNkxmT	1	362	1e-50	>jcf7180059712501	-1	-1	17937	114	245	48	55	87	50	55	90	0	0	0	167	3	7167	7003
Unigene22_CUNkxmT	1	368	9e-27	>jcf7180062987431	-3	-2	11484	126	269	50	90	55	67	90	74	0	0	0	303	34	686	417
Unigene23_CUNkxmT	1	2603	0	>jcf7180062728394	2	2	32758	661	1438	284	313	90	300	313	95	0	0	0	1202	2140	16730	17668
Unigene24_CUNkxmT	1	336	9e-18	>jcf7180062885219	-1	1	5965	92.7	196	39	40	97	40	40	100	0	0	0	120	1	3019	3138
Unigene25_CUNkxmT	1	526	2e-28	>jcf7180062889460	-2	2	26545	97.3	206	40	91	43	52	91	57	0	0	0	348	76	15518	15790
Unigene26_CUNkxmT	1	2539	1e-113	>jcf7180063200567	-2	-1	92465	224	483	88	139	63	110	139	79	0	0	0	1962	1546	84065	83649
Unigene28_CUNkxmT	1	386	2e-09	>jcf7180063102476	-2	1	90170	68.9	144	31	109	28	65	109	59	0	0	0	358	32	15394	15720
Unigene29_CUNkxmT	1	517	1e-47	>jcf7180063205748	1	-1	203083	196	422	84	170	49	113	170	66	0	0	0	7	516	30640	30131
Unigene32_CUNkxmT	1	1164	1e-101	>jcf7180063122120	2	1	40146	141	302	49	63	77	60	63	95	0	0	0	812	1000	31114	31302
Unigene33_CUNkxmT	1	975	4e-46	>jcf7180063057304	-2	-3	67688	94.1	199	38	46	82	43	46	93	0	0	0	623	486	39744	39607
Unigene34_CUNkxmT	1	1886	1e-167	>jcf7180063192288	3	-3	206197	135	290	56	62	90	59	62	95	0	0	0	462	647	83726	83541
Unigene36_CUNkxmT	1	1282	2e-66	>jcf7180062305720	-1	1	27079	129	279	59	136	43	94	136	69	0	0	0	1090	683	22702	23109
Unigene38_CUNkxmT	1	382	5e-14	>jcf7180062589852	2	2	6666	76.2	160	34	57	59	43	57	75	0	0	0	2	172	2033	2203
Unigene39_CUNkxmT	1	211	7e-14	>jcf7180063067259	2	-1	65739	81.3	171	31	59	52	44	59	74	0	0	0	35	211	12570	12394
Unigene44_CUNkxmT	1	2245	0	>jcf7180063070564	3	-2	44459	292	633	120	153	78	135	153	88	0	0	0	279	737	28639	28181
Unigene45_CUNkxmT	1	986	9e-41	>jcf7180062967327	2	-2	23758	174	375	74	157	47	103	157	65	0	0	0	221	691	19251	18781
Unigene50_CUNkxmT	1	605	1e-61	>jcf7180063114456	-3	-1	44923	143	307	62	108	57	74	108	68	0	0	0	324	1	9214	8891
Unigene52_CUNkxmT	1	539	1e-23	>jcf7180063204652	2	3	186517	116	248	44	56	78	53	56	94	0	0	0	191	358	123819	123986
Unigene53_CUNkxmT	1	1337	4e-13	>jcf7180062952424	-3	2	351991	59.3	123	29	57	50	34	57	59	0	0	0	993	823	129188	129358
Unigene54_CUNkxmT	1	681	4e-34	>jcf7180063091704	-1	3	23838	151	325	63	91	69	76	91	83	0	0	0	681	409	15750	16022
Unigene56_CUNkxmT	1	480	1e-25	>jcf7180063043550	-2	-2	59939	102	219	42	78	53	57	78	73	0	0	0	248	15	12253	12020
Unigene60_CUNkxmT	1	698	3e-05	>jcf7180059311162	3	-3	29164	29.9	59	15	37	40	20	37	54	0	0	0	357	467	2051	1941
Unigene62_CUNkxmT	1	683	9e-35	>jcf7180063195585	2	2	20830	102	217	38	46	82	41	46	89	0	0	0	242	379	7529	7666
Unigene64_CUNkxmT	1	517	5e-32	>jcf7180062848378	-3	1	4989	144	309	58	84	69	68	84	80	0	0	0	377	126	4330	4581
Unigene65_CUNkxmT	1	901	7e-31	>jcf7180062589395	3	2	5819	72.1	151	37	88	42	49	88	55	0	0	0	597	860	5354	5617
Unigene66_CUNkxmT	1	908	9e-78	>jcf7180063227660	-2	-2	893871	282	611	119	171	69	141	171	82	0	0	0	592	80	222080	221568
Unigene68_CUNkxmT	1	798	1e-17	>jcf7180062972899	1	3	33267	55.6	115	25	45	55	29	45	64	0	0	0	454	588	14067	14201
Unigene69_CUNkxmT	1	611	2e-25	>jcf7180058633511	-2	3	5024	65.7	137	26	36	72	30	36	83	0	0	0	433	326	1806	1913
Unigene70_CUNkxmT	1	1832	1e-107	>jcf7180063200815	-3	-2	102848	170	366	70	77	90	73	77	94	0	0	0	1407	1177	82861	82631
Unigene71_CUNkxmT	1	462	1e-33	>jcf7180062559992	-1	2	7718	141	303	61	117	52	74	117	63	0	0	0	363	13	2381	2731
Unigene72_CUNkxmT	1	1704	0	>jcf7180063067073	3	3	99528	473	1026	196	242	80	212	242	87	0	0	0	219	944	77454	78179
Unigene73_CUNkxmT	1	1741	2e-37	>jcf7180063195817	1	-3	100311	79.9	168	31	40	77	36	40	90	0	0	0	430	549	77278	77159
Unigene74_CUNkxmT	1	3702	0	>jcf7180063022052	-2	3	89855	265	573	118	160	73	132	160	82	0	0	0	1556	1077	57474	57953
Unigene75_CUNkxmT	1	2425	0	>jcf7180063107048	-1	-2	204571	131	280	59	66	89	60	66	90	0	0	0	718	521	143262	143065
Unigene76_CUNkxmT	1	2618	0	>jcf7180062972121	-2	-3	71926	117	250	48	57	84	51	57	89	0	0	0	1582	1412	8597	8427
Unigene77_CUNkxmT	1	1571	4e-83	>jcf7180063207794	-2	-1	487160	122	261	49	64	76	55	64	85	0	0	0	1087	896	368228	368037
Unigene78_CUNkxmT	1	1325	1e-86	>jcf7180062443416	2	-1	25292	190	410	75	84	89	79	84	94	0	0	0	932	1183	9998	9747
Unigene79_CUNkxmT	1	1546	1e-120	>jcf7180062996574	-1	1	22259	265	573	106	142	74	120	142	84	0	0	0	667	242	17635	18060
Unigene80_CUNkxmT	1	1946	5e-70	>jcf7180062778505	-2	1	42360	202	436	81	130	62	104	130	80	0	0	0	1069	680	8629	9018
Unigene81_CUNkxmT	1	1091	2e-30	>jcf7180062967716	3	-1	35254	139	299	56	75	74	63	75	84	0	0	0	450	674	7495	7271
Unigene82_CUNkxmT	1	1249	5e-66	>jcf7180062516069	3	1	15677	128	275	60	92	65	66	92	71	0	0	0	126	401	4996	5271
Unigene88_CUNkxmT	1	431	7e-41	>jcf7180063012701	1	2	61360	131	281	50	71	70	59	71	83	0	0	0	112	324	32819	33031
Unigene89_CUNkxmT	1	2528	0	>jcf7180063205179	1	-1	204991	177	381	74	78	94	75	78	96	0	0	0	1480	1713	80140	79907
Unigene90_CUNkxmT	1	1332	6e-96	>jcf7180063210388	-3	-2	147118	164	352	65	91	71	78	91	85	0	0	0	961	689	128871	128599
Unigene92_CUNkxmT	1	425	1e-26	>jcf7180063227660	-1	-2	893871	126	269	49	79	62	67	79	84	0	0	0	425	189	221816	221580
Unigene94_CUNkxmT	1	325	6e-33	>jcf7180063217512	-2	3	24699	146	313	57	64	89	60	64	93	0	0	0	324	133	11508	11699
Unigene96_CUNkxmT	1	584	3e-78	>jcf7180063207221	2	-3	510140	298	645	121	176	68	144	176	81	0	0	0	2	529	363156	362629
Unigene97_CUNkxmT	1	532	8e-37	>jcf7180063061982	2	-2	53952	137	294	57	60	95	60	60	100	0	0	0	2	181	10193	10014
Unigene99_CUNkxmT	1	416	2e-24	>jcf7180062961675	-3	-1	40192	72.1	151	31	42	73	32	42	76	0	0	0	306	181	19744	19619
Unigene101_CUNkxmT	1	412	4e-39	>jcf7180062726900	3	1	4674	167	359	65	72	90	70	72	97	0	0	0	3	218	649	864
Unigene102_CUNkxmT	1	636	3e-24	>jcf7180062994605	2	3	34279	99.6	213	35	54	64	44	54	81	0	0	0	80	241	5229	5390
Unigene105_CUNkxmT	1	234	4e-14	>jcf7180063126723	-1	2	59232	82.6	174	37	76	48	50	76	65	0	0	0	234	7	4832	5059
Unigene106_CUNkxmT	1	656	2e-22	>jcf7180062748538	-1	-3	6827	105	225	45	136	33	77	136	56	0	0	0	410	3	1626	1219
Unigene107_CUNkxmT	1	766	9e-30	>jcf7180063084998	-2	2	55835	96.4	204	40	82	48	51	82	62	0	0	0	555	310	52916	53161
Unigene109_CUNkxmT	1	330	2e-19	>jcf7180059629096	-2	-1	73224	101	215	40	102	39	62	102	60	0	0	0	329	24	37869	37564
Unigene110_CUNkxmT	1	657	2e-29	>jcf7180063084998	-2	2	55835	95	201	40	81	49	50	81	61	0	0	0	446	204	52916	53158
Unigene111_CUNkxmT	1	752	3e-29	>jcf7180063021023	-3	-1	138820	107	229	47	89	52	58	89	65	0	0	0	570	304	133381	133115
Unigene112_CUNkxmT	1	602	3e-06	>jcf7180061993260	-1	-1	920	46.9	96	16	42	38	27	42	64	0	0	0	518	393	314	189
Unigene113_CUNkxmT	1	404	8e-19	>jcf7180062979170	-3	-1	37375	100	212	40	71	56	51	71	71	0	0	0	234	22	3376	3164
Unigene114_CUNkxmT	1	1296	8e-29	>jcf7180062998944	-1	-3	88035	127	271	56	107	52	79	107	73	0	0	0	471	151	22573	22253
Unigene115_CUNkxmT	1	2829	8e-39	>jcf7180062998944	-1	-3	88035	155	332	68	124	54	93	124	75	0	0	0	2004	1633	22573	22202
Unigene116_CUNkxmT	1	1292	5e-27	>jcf7180062975272	-1	2	11539	75.8	159	36	71	50	44	71	61	0	0	0	1292	1080	2852	3064
Unigene117_CUNkxmT	1	1325	5e-27	>jcf7180062975272	-1	2	11539	75.8	159	36	71	50	44	71	61	0	0	0	1325	1113	2852	3064
Unigene118_CUNkxmT	1	859	4e-28	>jcf7180062975272	-1	2	11539	75.8	159	36	71	50	44	71	61	0	0	0	859	647	2852	3064
Unigene119_CUNkxmT	1	283	2e-06	>jcf7180063139728	3	2	74787	57.4	119	22	59	37	34	59	57	0	0	0	63	239	61439	61615
Unigene120_CUNkxmT	1	4269	0	>jcf7180062974556	1	-2	63489	426	936	170	238	71	195	238	81	0	0	0	2716	3429	54026	53313
Unigene121_CUNkxmT	1	379	3e-37	>jcf7180062965389	-3	3	19176	128	275	51	66	77	58	66	87	0	0	0	281	84	13488	13685
Unigene123_CUNkxmT	1	993	3e-09	>jcf7180063016218	1	1	41307	69.8	146	30	52	57	35	52	67	0	0	0	532	687	6280	6435
Unigene124_CUNkxmT	1	637	6e-85	>jcf7180062633492	-1	3	18104	122	262	48	51	94	48	51	94	0	0	0	637	485	14139	14291
Unigene125_CUNkxmT	1	1169	6e-30	>jcf7180063198097	1	-2	46714	87.2	184	35	75	46	50	75	66	0	0	0	406	630	14016	13792
Unigene128_CUNkxmT	1	1378	2e-99	>jcf7180063050929	1	2	66486	243	525	89	123	72	103	123	83	0	0	0	46	414	6191	6559
Unigene129_CUNkxmT	1	2005	1e-35	>jcf7180063043742	2	-3	33998	158	340	67	92	72	79	92	85	0	0	0	653	928	11061	10786
Unigene130_CUNkxmT	1	6035	0	>jcf7180063206396	1	2	183788	468	1016	194	254	76	219	254	86	0	0	0	2929	3690	134255	135016
Unigene131_CUNkxmT	1	530	2e-93	>jcf7180062647464	1	1	14387	222	480	90	100	90	96	100	96	0	0	0	4	303	286	585
Unigene135_CUNkxmT	1	1341	3e-44	>jcf7180063070066	1	-1	36444	98.2	208	40	64	62	47	64	73	0	0	0	1066	1257	31569	31378
Unigene136_CUNkxmT	1	424	6e-17	>jcf7180063201048	-3	-3	102776	63.8	133	27	35	77	29	35	82	0	0	0	107	3	65871	65767
Unigene137_CUNkxmT	1	287	9e-38	>jcf7180063205748	1	-1	203083	161	347	65	95	68	80	95	84	0	0	0	1	285	30040	29756
Unigene138_CUNkxmT	1	731	1e-116	>jcf7180062672411	-1	-2	5747	259	561	101	138	73	124	138	89	0	0	0	416	3	2062	1649
Unigene139_CUNkxmT	1	1118	1e-110	>jcf7180062919264	-3	-2	58354	198	427	80	95	84	86	95	90	0	0	0	453	169	52167	51883
Unigene140_CUNkxmT	1	546	1e-23	>jcf7180063176606	3	3	69809	77.8	168	28	49	57	40	49	81	0	0	0	318	464	40182	40328
Unigene142_CUNkxmT	1	418	4e-15	>jcf7180063109689	-1	1	54081	48.3	99	16	25	64	21	25	84	0	0	0	109	35	22438	22512
Unigene143_CUNkxmT	1	1814	6e-41	>jcf7180062968797	-1	-1	49714	101	215	38	69	55	54	69	78	0	0	0	983	777	37339	37133
Unigene144_CUNkxmT	1	2958	1e-118	>jcf7180063004664	-1	-1	75476	136	291	57	111	51	76	111	68	0	0	0	2784	2452	58724	58392
Unigene145_CUNkxmT	1	1259	4e-72	>jcf7180063204460	3	-1	24329	119	255	60	118	50	74	118	62	0	0	0	708	1061	20213	19860
Unigene146_CUNkxmT	1	616	2e-27	>jcf7180063206438	2	-1	412372	93.6	198	34	55	61	44	55	80	0	0	0	20	184	120328	120164
Unigene147_CUNkxmT	1	1639	0	>jcf7180063030001	1	2	9939	220	475	93	119	78	102	119	85	0	0	0	172	528	5165	5521
Unigene148_CUNkxmT	1	1451	1e-06	>jcf7180062986498	-1	-3	90022	62	129	38	159	23	78	159	49	0	0	0	848	372	41696	41220
Unigene149_CUNkxmT	1	1130	2e-58	>jcf7180063057304	-2	-1	67688	69.8	146	27	33	81	31	33	93	0	0	0	1015	917	38669	38571
Unigene151_CUNkxmT	1	249	2e-13	>jcf7180063135713	2	-3	24547	80.3	169	32	46	69	38	46	82	0	0	0	2	139	5930	5793
Unigene153_CUNkxmT	1	797	4e-89	>jcf7180062729634	1	-2	5373	226	488	91	119	76	100	119	84	0	0	0	316	672	4451	4095
Unigene154_CUNkxmT	1	674	2e-71	>jcf7180063027736	3	1	98911	171	369	62	71	87	66	71	92	0	0	0	462	674	73570	73782
Unigene155_CUNkxmT	1	1379	4e-29	>jcf7180063018635	3	-1	65308	128	275	55	80	68	67	80	83	0	0	0	912	1151	43195	42956
Unigene156_CUNkxmT	1	956	1e-41	>jcf7180063055317	-1	-2	106594	61.9	132	25	45	55	29	45	64	0	0	0	944	810	26931	26797
Unigene157_CUNkxmT	1	776	2e-33	>jcf7180063026346	-3	1	23871	80.3	169	26	41	63	36	41	87	0	0	0	576	454	18466	18588
Unigene158_CUNkxmT	1	725	6e-63	>jcf7180062987519	3	-2	39344	138	296	56	63	88	59	63	93	0	0	0	255	443	20383	20195
Unigene160_CUNkxmT	1	1302	1e-94	>jcf7180063108487	2	3	25824	351	760	147	176	83	161	176	91	0	0	0	248	775	3960	4487
Unigene162_CUNkxmT	1	882	1e-35	>jcf7180059799134	3	2	44980	89	188	37	67	55	48	67	71	0	0	0	444	644	23063	23263
Unigene163_CUNkxmT	1	712	5e-54	>jcf7180062807025	-2	1	8064	109	243	46	65	70	53	65	81	0	0	0	390	196	5815	6009
Unigene166_CUNkxmT	1	254	7e-26	>jcf7180062967074	1	2	47584	101	215	40	55	72	43	55	78	0	0	0	88	252	37346	37510
Unigene168_CUNkxmT	1	948	2e-16	>jcf7180063030453	3	-1	15491	76.2	160	33	49	67	37	49	75	0	0	0	327	473	1349	1203
Unigene169_CUNkxmT	1	2507	0	>jcf7180063023147	-1	-2	49235	1344	2927	570	660	86	612	660	92	0	0	0	2096	117	21490	19511
Unigene170_CUNkxmT	1	1437	7e-75	>jcf7180063014337	-2	-3	119391	71.2	149	30	37	81	32	37	86	0	0	0	479	369	60985	60875
Unigene171_CUNkxmT	1	4456	0	>jcf7180062859515	-1	3	28464	1048	2281	437	542	80	485	542	89	0	0	0	2059	434	13737	15362
Unigene172_CUNkxmT	1	2227	4e-91	>jcf7180062957228	1	-2	36078	293	634	119	169	70	138	169	81	0	0	0	139	645	30077	29571
Unigene173_CUNkxmT	1	1674	3e-61	>jcf7180063003632	3	-3	30361	151	325	62	82	75	72	82	87	0	0	0	594	839	12575	12330
Unigene174_CUNkxmT	1	3940	0	>jcf7180063051545	3	-1	167088	291	630	113	131	86	119	131	90	0	0	0	843	1235	145419	145027
Unigene175_CUNkxmT	1	1005	1e-103	>jcf7180063117336	-2	2	48349	383	830	154	172	89	164	172	95	0	0	0	830	315	10094	10609
Unigene177_CUNkxmT	1	1219	8e-20	>jcf7180063008736	-2	-2	30997	74.8	157	29	35	82	31	35	88	0	0	0	1167	1063	17508	17404
Unigene178_CUNkxmT	1	1795	1e-119	>jcf7180062953227	3	3	32570	151	325	55	70	78	62	70	88	0	0	0	762	971	13224	13433
Unigene179_CUNkxmT	1	1866	1e-132	>jcf7180063207194	1	2	526397	250	541	115	178	64	128	178	71	0	0	0	571	1104	157406	157939
Unigene183_CUNkxmT	1	224	5e-10	>jcf7180062726263	2	-1	3518	44.6	91	15	40	37	23	40	57	0	0	0	29	148	3041	2922
Unigene185_CUNkxmT	1	342	4e-48	>jcf7180062834314	1	-1	31923	196	423	85	112	75	92	112	82	0	0	0	1	336	30945	30610
Unigene186_CUNkxmT	1	226	1e-12	>jcf7180062681555	1	1	65013	56.1	116	21	30	70	23	30	76	0	0	0	100	189	33232	33321
Unigene187_CUNkxmT	1	217	2e-08	>jcf7180063177912	3	3	9195	62.9	131	23	49	46	36	49	73	0	0	0	3	149	2976	3122
Unigene189_CUNkxmT	1	218	1e-10	>jcf7180063207495	-3	-1	38380	70.7	148	29	52	55	37	52	71	0	0	0	156	1	2164	2009
Unigene191_CUNkxmT	1	266	4e-24	>jcf7180063192374	-3	3	61117	116	248	49	61	80	55	61	90	0	0	0	264	82	31365	31547
Unigene192_CUNkxmT	1	1336	1e-46	>jcf7180063025161	-2	-3	113276	132	283	53	67	79	58	67	86	0	0	0	681	481	36810	36610
Unigene193_CUNkxmT	1	378	1e-11	>jcf7180063034651	3	1	55927	76.2	160	39	80	48	48	80	60	0	0	0	138	377	25456	25695
Unigene196_CUNkxmT	1	1351	1e-135	>jcf7180062998218	2	-1	23011	489	1061	202	261	77	229	261	87	0	0	0	200	982	5818	5036
Unigene198_CUNkxmT	1	452	2e-61	>jcf7180063192374	-3	3	61117	242	522	103	123	83	114	123	92	0	0	0	450	82	31179	31547
Unigene200_CUNkxmT	1	1932	1e-117	>jcf7180062540695	-2	1	9058	218	471	88	159	55	115	159	72	0	0	0	1052	576	2887	3363
Unigene201_CUNkxmT	1	1611	9e-88	>jcf7180063156309	-3	-3	66142	238	514	95	170	55	123	170	72	0	0	0	1201	692	8801	8292
Unigene202_CUNkxmT	1	1898	1e-109	>jcf7180062540695	-1	1	9058	218	471	88	159	55	115	159	72	0	0	0	1052	576	2887	3363
Unigene203_CUNkxmT	1	1126	2e-95	>jcf7180062540695	-1	1	9058	210	454	81	142	57	104	142	73	0	0	0	679	254	2884	3309
Unigene204_CUNkxmT	1	929	1e-58	>jcf7180063055663	-3	-2	90173	116	247	49	100	49	67	100	67	0	0	0	921	622	70777	70478
Unigene205_CUNkxmT	1	1645	3e-94	>jcf7180062961393	-1	1	35879	231	499	96	192	50	130	192	67	0	0	0	1201	626	34096	34671
Unigene206_CUNkxmT	1	1315	2e-18	>jcf7180062519955	-1	2	4953	77.1	162	39	138	28	68	138	49	0	0	0	715	302	359	772
Unigene207_CUNkxmT	1	227	4e-12	>jcf7180062636599	1	-1	6653	75.8	159	33	65	50	40	65	61	0	0	0	1	195	5840	5646
Unigene208_CUNkxmT	1	249	2e-14	>jcf7180062636599	-2	-1	6653	75.3	158	33	64	51	40	64	62	0	0	0	248	57	5837	5646
Unigene209_CUNkxmT	1	234	7e-29	>jcf7180062996480	-2	-2	46196	131	281	55	76	72	65	76	85	0	0	0	233	6	12436	12209
Unigene210_CUNkxmT	1	1618	8e-84	>jcf7180062308369	3	-3	29851	171	369	73	87	83	77	87	88	0	0	0	924	1184	347	87
Unigene211_CUNkxmT	1	751	1e-137	>jcf7180062519522	2	3	17050	260	563	98	108	90	105	108	97	0	0	0	356	679	4680	5003
Unigene214_CUNkxmT	1	3129	0	>jcf7180063054314	3	-1	58796	280	606	113	138	81	123	138	89	0	0	0	2052	2465	40778	40365
Unigene215_CUNkxmT	1	509	1e-28	>jcf7180062995984	3	-1	48092	85.4	180	33	41	80	40	41	97	0	0	0	249	371	39554	39432
Unigene216_CUNkxmT	1	1177	9e-61	>jcf7180063204659	-3	2	139181	192	427	102	250	40	142	250	56	0	0	0	821	72	112934	113683
Unigene218_CUNkxmT	1	409	3e-34	>jcf7180063217316	2	-1	614195	79.9	168	32	40	80	36	40	90	0	0	0	200	319	270491	270372
Unigene219_CUNkxmT	1	1840	0	>jcf7180063228545	-1	1	3332899	374	811	157	213	73	177	213	83	0	0	0	913	275	1102639	1103277
Unigene220_CUNkxmT	1	258	3e-05	>jcf7180062971963	-2	-1	39566	53.8	111	19	33	57	26	33	78	0	0	0	101	3	18980	18882
Unigene221_CUNkxmT	1	324	2e-13	>jcf7180062991110	-2	-1	57196	50	104	25	48	52	31	48	64	0	0	0	152	9	33955	33812
Unigene222_CUNkxmT	1	372	1e-10	>jcf7180063106815	1	-3	34520	72.5	152	34	66	51	45	66	68	0	0	0	175	372	33849	33652
Unigene225_CUNkxmT	1	313	5e-07	>jcf7180063205758	-2	-3	221479	60.2	125	23	46	50	29	46	63	0	0	0	138	1	176702	176565
Unigene226_CUNkxmT	1	447	9e-32	>jcf7180062499255	-2	2	849	113	242	47	93	50	52	93	55	0	0	0	329	51	530	808
Unigene228_CUNkxmT	1	2745	0	>jcf7180063206587	3	-1	199845	200	432	84	105	80	91	105	86	0	0	0	1734	2048	65523	65209
Unigene230_CUNkxmT	1	1165	1e-146	>jcf7180062903513	2	-3	10343	401	869	166	214	77	184	214	85	0	0	0	185	826	1929	1288
Unigene233_CUNkxmT	1	240	7e-09	>jcf7180063060446	-2	3	18310	65.2	136	25	39	64	29	39	74	0	0	0	155	39	4173	4289
Unigene234_CUNkxmT	1	632	1e-05	>jcf7180062840057	-1	-1	3611	35.9	72	14	28	50	19	28	67	0	0	0	602	519	1289	1206
Unigene235_CUNkxmT	1	521	3e-11	>jcf7180061371265	-2	2	4880	75.3	158	30	83	36	43	83	51	0	0	0	514	266	4157	4405
Unigene238_CUNkxmT	1	478	1e-15	>jcf7180063192185	2	-1	113914	90	190	35	52	67	41	52	78	0	0	0	323	478	10528	10373
Unigene240_CUNkxmT	1	920	9e-60	>jcf7180062991143	-1	1	45927	210	453	88	109	80	96	109	88	0	0	0	329	3	30778	31104
Unigene242_CUNkxmT	1	407	1e-05	>jcf7180062992915	-2	-1	29630	56.1	116	24	65	36	39	65	60	0	0	0	403	209	25943	25749
Unigene243_CUNkxmT	1	1110	5e-24	>jcf7180062940948	-1	1	53699	74.4	156	37	114	32	57	114	50	0	0	0	924	583	28168	28509
Unigene244_CUNkxmT	1	1334	4e-73	>jcf7180060688428	1	-1	54635	156	335	64	67	95	65	67	97	0	0	0	493	693	19790	19590
Unigene245_CUNkxmT	1	324	2e-37	>jcf7180062671539	3	-2	12931	160	345	66	82	80	72	82	87	0	0	0	75	320	9021	8776
Unigene248_CUNkxmT	1	650	3e-17	>jcf7180062973754	-3	-2	32845	95.9	203	35	45	77	38	45	84	0	0	0	597	463	30678	30544
Unigene249_CUNkxmT	1	446	3e-06	>jcf7180061671102	3	-1	410	50.6	104	18	36	50	23	36	63	0	0	0	279	386	161	54
Unigene250_CUNkxmT	1	875	9e-48	>jcf7180063058412	3	1	99989	161	347	71	138	51	91	138	65	0	0	0	399	812	38287	38700
Unigene251_CUNkxmT	1	1057	1e-104	>jcf7180063182381	2	-1	71975	194	418	80	102	78	92	102	90	0	0	0	752	1057	43451	43146
Unigene252_CUNkxmT	1	1286	1e-115	>jcf7180063206820	1	-1	447705	286	619	117	166	70	133	166	80	0	0	0	283	780	447369	446872
Unigene253_CUNkxmT	1	304	3e-24	>jcf7180063127355	2	1	20515	74.8	157	27	51	52	39	51	76	0	0	0	143	295	4720	4872
Unigene254_CUNkxmT	1	2188	1e-159	>jcf7180063075744	-3	2	83178	570	1239	227	326	69	263	326	80	0	0	0	1268	291	42074	43051
Unigene255_CUNkxmT	1	2949	3e-08	>jcf7180062952607	1	3	602091	61.6	128	59	226	26	96	226	42	0	0	0	1471	2148	64995	65672
Unigene256_CUNkxmT	1	900	6e-17	>jcf7180063061296	-1	3	76174	95.5	202	39	49	79	44	49	89	0	0	0	681	535	2976	3122
Unigene258_CUNkxmT	1	2451	1e-151	>jcf7180063190048	1	2	312418	344	745	149	220	67	172	220	78	0	0	0	643	1302	292244	292903
Unigene259_CUNkxmT	1	961	4e-65	>jcf7180063044596	-2	-2	107019	117	251	46	47	97	46	47	97	0	0	0	630	490	58673	58533
Unigene260_CUNkxmT	1	1630	2e-79	>jcf7180063206901	2	2	351771	164	353	64	104	61	82	104	78	0	0	0	209	520	95399	95710
Unigene261_CUNkxmT	1	1270	1e-62	>jcf7180062813617	3	2	71939	148	317	58	76	76	63	76	82	0	0	0	867	1094	59348	59575
Unigene262_CUNkxmT	1	645	3e-20	>jcf7180060176736	3	1	12070	49	101	19	33	57	22	33	66	0	0	0	387	485	6577	6675
Unigene263_CUNkxmT	1	3434	1e-176	>jcf7180063181483	1	-1	19307	604	1312	243	303	80	276	303	91	0	0	0	400	1308	9254	8346
Unigene264_CUNkxmT	1	1118	8e-93	>jcf7180063059072	-1	-3	68091	262	566	105	120	87	112	120	93	0	0	0	719	360	28522	28163
Unigene265_CUNkxmT	1	1343	9e-23	>jcf7180063085965	-1	2	19300	80.3	169	42	94	44	57	94	60	0	0	0	284	3	14144	14425
Unigene266_CUNkxmT	1	1611	1e-137	>jcf7180063036784	3	-1	173705	182	392	72	97	74	87	97	89	0	0	0	564	854	84134	83844
Unigene268_CUNkxmT	1	375	2e-05	>jcf7180063190100	3	-1	97672	55.6	115	18	33	54	26	33	78	0	0	0	15	113	45406	45308
Unigene269_CUNkxmT	1	333	3e-10	>jcf7180063178274	3	-3	315666	71.2	149	28	34	82	32	34	94	0	0	0	6	107	305479	305378
Unigene271_CUNkxmT	1	1409	0	>jcf7180063169604	2	2	92842	282	611	115	129	89	122	129	94	0	0	0	74	460	30140	30526
Unigene272_CUNkxmT	1	425	6e-59	>jcf7180062659682	-2	3	19046	233	503	94	126	74	105	126	83	0	0	0	424	47	15837	16214
Unigene275_CUNkxmT	1	882	3e-34	>jcf7180062760114	1	1	84687	73	153	31	49	63	34	49	69	0	0	0	433	579	55342	55488
Unigene278_CUNkxmT	1	482	1e-37	>jcf7180063070851	-3	-3	49787	100	212	43	64	67	48	64	75	0	0	0	342	151	1038	847
Unigene281_CUNkxmT	1	259	2e-11	>jcf7180059775422	-2	-1	23641	40.9	83	16	34	47	20	34	58	0	0	0	255	154	17878	17777
Unigene283_CUNkxmT	1	264	1e-12	>jcf7180062947507	-3	3	308903	78.5	165	37	87	42	56	87	64	0	0	0	262	2	4716	4976
Unigene286_CUNkxmT	1	226	2e-12	>jcf7180063122849	-2	1	9851	70.7	148	30	35	85	31	35	88	0	0	0	207	103	9118	9222
Unigene287_CUNkxmT	1	465	3e-21	>jcf7180063062778	-2	-3	33563	51	105	22	63	34	36	63	57	0	0	0	464	276	23541	23353
Unigene292_CUNkxmT	1	713	3e-10	>jcf7180062964468	2	3	33724	46.8	97	20	39	51	25	39	64	0	0	0	20	136	24918	25034
Unigene293_CUNkxmT	1	692	1e-41	>jcf7180059050612	-1	-3	4244	156	335	60	110	54	85	110	77	0	0	0	686	357	2952	2623
Unigene294_CUNkxmT	1	262	6e-24	>jcf7180063024954	-2	1	9092	115	246	45	78	57	56	78	71	0	0	0	255	22	2653	2886
Unigene295_CUNkxmT	1	811	4e-18	>jcf7180063070233	1	2	41356	71.2	149	30	87	34	47	87	54	0	0	0	373	633	10973	11233
Unigene296_CUNkxmT	1	335	4e-10	>jcf7180063048890	2	-3	125959	46	94	21	47	44	32	47	68	0	0	0	2	142	79256	79116
Unigene297_CUNkxmT	1	440	2e-16	>jcf7180062999838	3	3	14372	79	166	30	59	50	40	59	67	0	0	0	258	434	3699	3875
Unigene298_CUNkxmT	1	372	4e-16	>jcf7180062992082	1	2	30070	55.6	115	26	61	42	33	61	54	0	0	0	187	369	17714	17896
Unigene299_CUNkxmT	1	527	5e-21	>jcf7180062999838	3	3	14372	79	166	30	59	50	40	59	67	0	0	0	345	521	3699	3875
Unigene301_CUNkxmT	1	364	5e-56	>jcf7180062995984	2	-2	48092	145	312	58	69	84	62	69	89	0	0	0	86	292	22048	21842
Unigene302_CUNkxmT	1	1310	5e-84	>jcf7180062901628	-1	2	125872	254	550	101	173	58	125	173	72	0	0	0	1154	636	56780	57298
Unigene304_CUNkxmT	1	2387	1e-120	>jcf7180063211426	-2	1	25680	184	396	80	128	62	94	128	73	0	0	0	1519	1136	20932	21315
Unigene305_CUNkxmT	1	1086	5e-41	>jcf7180063205908	-3	2	115222	133	285	50	79	63	59	79	74	0	0	0	712	476	51932	52168
Unigene306_CUNkxmT	1	598	5e-77	>jcf7180062708321	-3	3	33672	294	636	120	170	70	141	170	82	0	0	0	596	87	24	533
Unigene307_CUNkxmT	1	1192	9e-25	>jcf7180063182490	1	1	41565	99.6	211	42	77	54	57	77	74	0	0	0	370	600	17656	17886
Unigene309_CUNkxmT	1	439	3e-21	>jcf7180062778872	-2	-3	15699	65.2	136	28	56	50	39	56	69	0	0	0	243	76	15493	15326
Unigene310_CUNkxmT	1	401	9e-49	>jcf7180063205764	3	2	128694	199	429	78	133	58	100	133	75	0	0	0	3	401	100469	100867
Unigene311_CUNkxmT	1	705	5e-38	>jcf7180063127355	-3	1	20515	165	354	68	134	50	91	134	67	0	0	0	703	302	4525	4926
Unigene312_CUNkxmT	1	765	1e-114	>jcf7180062952699	-2	-3	892455	145	312	61	70	87	65	70	92	0	0	0	764	555	140947	140738
Unigene313_CUNkxmT	1	1667	1e-144	>jcf7180061551376	-1	1	12310	478	1037	213	334	63	255	334	76	0	0	0	1538	537	5338	6339
Unigene314_CUNkxmT	1	296	5e-05	>jcf7180059039339	1	-1	361	42.3	86	15	30	50	19	30	63	0	0	0	43	132	265	176
Unigene319_CUNkxmT	1	1754	9e-97	>jcf7180063173035	-3	-3	38007	203	437	83	105	79	91	105	86	0	0	0	1488	1174	8665	8351
Unigene321_CUNkxmT	1	2919	1e-125	>jcf7180062957561	-3	-1	51109	230	496	94	112	83	104	112	92	0	0	0	2701	2366	38518	38183
Unigene323_CUNkxmT	1	1141	1e-128	>jcf7180062608688	-3	-1	66040	253	548	106	128	82	117	128	91	0	0	0	1130	747	60274	59891
Unigene324_CUNkxmT	1	903	5e-15	>jcf7180063113354	3	3	20449	69.3	145	29	53	54	34	53	64	0	0	0	363	521	19503	19661
Unigene325_CUNkxmT	1	1006	1e-70	>jcf7180063226713	-3	-1	443068	190	409	82	150	54	102	150	68	0	0	0	833	384	419605	419156
Unigene326_CUNkxmT	1	457	5e-46	>jcf7180062980832	-3	-3	36126	190	410	83	85	97	84	85	98	0	0	0	257	3	17533	17279
Unigene327_CUNkxmT	1	580	1e-35	>jcf7180063206562	2	3	286661	105	224	45	55	81	46	55	83	0	0	0	362	526	264927	265091
Unigene328_CUNkxmT	1	1291	9e-83	>jcf7180063008904	-1	-3	78611	208	449	83	179	46	122	179	68	0	0	0	805	269	6693	6157
Unigene329_CUNkxmT	1	1305	4e-56	>jcf7180063207796	-3	-1	628986	67.5	141	26	31	83	29	31	93	0	0	0	865	773	391989	391897
Unigene330_CUNkxmT	1	2371	1e-166	>jcf7180063206763	3	2	360436	98.7	209	37	48	77	41	48	85	0	0	0	1251	1394	255179	255322
Unigene332_CUNkxmT	1	1403	9e-37	>jcf7180063041582	1	1	64103	99.1	211	40	71	56	51	71	71	0	0	0	499	711	59131	59343
Unigene333_CUNkxmT	1	2044	0	>jcf7180062947265	3	-3	408768	171	367	72	107	67	84	107	78	0	0	0	522	842	262651	262331
Unigene334_CUNkxmT	1	5835	0	>jcf7180063167655	1	-1	12142	658	1430	265	333	79	298	333	89	0	0	0	1603	2601	8485	7487
Unigene335_CUNkxmT	1	2177	0	>jcf7180063157237	3	2	129903	225	485	94	136	69	108	136	79	0	0	0	1608	2015	119945	120352
Unigene336_CUNkxmT	1	1063	1e-100	>jcf7180062991326	3	1	83476	206	444	92	147	62	112	147	76	0	0	0	207	647	481	921
Unigene337_CUNkxmT	1	1434	1e-152	>deg7180055240619	-1	-3	4539	381	827	150	164	91	161	164	98	0	0	0	717	226	2434	1943
Unigene338_CUNkxmT	1	1259	2e-72	>jcf7180063227837	1	-3	4918073	161	355	75	142	52	104	142	73	0	0	0	448	873	3274593	3274168
Unigene340_CUNkxmT	1	1185	2e-81	>jcf7180063042162	2	2	22424	166	358	71	155	45	101	155	65	0	0	0	11	475	10700	11164
Unigene341_CUNkxmT	1	513	6e-63	>jcf7180062747581	-2	1	15811	247	533	97	138	70	115	138	83	0	0	0	509	96	4387	4800
Unigene342_CUNkxmT	1	464	2e-22	>jcf7180063075360	-1	2	23841	111	238	46	111	41	72	111	64	0	0	0	335	3	5342	5674
Unigene343_CUNkxmT	1	497	1e-56	>jcf7180063119716	1	3	18544	124	265	52	62	83	57	62	91	0	0	0	1	186	15216	15401
Unigene344_CUNkxmT	1	514	1e-26	>jcf7180062992029	-3	-1	44819	101	216	40	50	80	43	50	86	0	0	0	374	225	23537	23388
Unigene349_CUNkxmT	1	338	9e-07	>jcf7180061799110	3	3	991	40.5	82	16	24	66	19	24	79	0	0	0	132	203	165	236
Unigene350_CUNkxmT	1	835	2e-87	>jcf7180063025273	2	3	18165	260	562	95	112	84	106	112	94	0	0	0	2	337	3333	3668
Unigene351_CUNkxmT	1	771	9e-05	>jcf7180062998944	-1	-3	88035	37.5	77	17	41	41	28	41	68	0	0	0	417	295	22669	22547
Unigene353_CUNkxmT	1	540	2e-30	>jcf7180062744659	2	-3	54590	138	297	56	59	94	57	59	96	0	0	0	2	178	14949	14773
Unigene354_CUNkxmT	1	2486	1e-138	>jcf7180062510324	-2	1	90276	269	582	129	187	68	141	187	75	0	0	0	1822	1262	57931	58491
Unigene355_CUNkxmT	1	1890	1e-85	>jcf7180063014889	-2	-2	55562	169	363	67	86	77	74	86	86	0	0	0	875	618	35251	34994
Unigene356_CUNkxmT	1	1737	6e-63	>jcf7180062523790	3	1	13571	185	399	74	80	92	76	80	95	0	0	0	921	1160	10504	10743
Unigene357_CUNkxmT	1	1622	1e-143	>jcf7180062986649	1	-2	134371	230	496	89	112	79	99	112	88	0	0	0	646	981	87411	87076
Unigene358_CUNkxmT	1	3529	0	>jcf7180062988933	2	2	70771	390	845	167	241	69	201	241	83	0	0	0	1595	2317	46718	47440
Unigene359_CUNkxmT	1	2655	1e-168	>jcf7180063206917	-1	-3	384645	188	404	71	96	73	85	96	88	0	0	0	1791	1504	294328	294041
Unigene360_CUNkxmT	1	970	6e-89	>jcf7180062952698	-2	1	606832	334	724	138	191	72	160	191	83	0	0	0	627	55	457570	458142
Unigene361_CUNkxmT	1	1074	9e-48	>jcf7180062951956	1	-1	133797	198	426	87	123	70	104	123	84	0	0	0	19	387	130314	129946
Unigene362_CUNkxmT	1	1389	1e-151	>jcf7180063206809	-1	-1	175191	307	664	115	135	85	125	135	92	0	0	0	624	220	53238	52834
Unigene363_CUNkxmT	1	2437	1e-110	>jcf7180063204751	1	3	348458	285	616	114	136	83	124	136	91	0	0	0	394	801	96747	97154
Unigene364_CUNkxmT	1	1506	1e-23	>jcf7180062615371	3	-1	9816	118	252	48	82	58	60	82	73	0	0	0	90	335	9402	9157
Unigene365_CUNkxmT	1	1213	1e-141	>jcf7180062952331	2	-3	331360	237	511	100	115	86	108	115	93	0	0	0	677	1021	296666	296322
Unigene366_CUNkxmT	1	1238	2e-93	>jcf7180063112961	-2	3	25726	350	758	151	196	77	169	196	86	0	0	0	937	350	23106	23693
Unigene367_CUNkxmT	1	1782	1e-113	>jcf7180060030135	2	1	16216	262	567	110	164	67	129	164	78	0	0	0	536	1027	10603	11094
Unigene368_CUNkxmT	1	1905	1e-123	>jcf7180063152341	-1	2	34713	220	474	94	170	55	117	170	68	0	0	0	1074	565	14213	14722
Unigene369_CUNkxmT	1	1113	5e-68	>jcf7180062954688	2	-3	116420	156	336	69	92	75	75	92	81	0	0	0	362	637	40515	40240
Unigene370_CUNkxmT	1	301	4e-18	>jcf7180063171772	-3	3	18893	69.8	146	27	40	67	32	40	80	0	0	0	179	60	5430	5549
Unigene371_CUNkxmT	1	361	4e-06	>jcf7180060675145	2	3	625	44.6	91	19	49	38	31	49	63	0	0	0	188	334	267	413
Unigene372_CUNkxmT	1	1606	1e-146	>jcf7180059986022	-3	2	58004	245	530	97	166	58	123	166	74	0	0	0	1403	906	44180	44677
Unigene373_CUNkxmT	1	216	9e-05	>jcf7180063200687	-3	3	83008	51	105	26	62	41	31	62	50	0	0	0	187	2	49776	49961
Unigene374_CUNkxmT	1	3668	0	>jcf7180063207247	-1	2	466529	606	1318	253	322	78	283	322	87	0	0	0	1643	678	328607	329572
Unigene375_CUNkxmT	1	603	4e-20	>jcf7180063010168	-2	-2	48309	105	223	39	75	52	55	75	73	0	0	0	227	3	14483	14259
Unigene377_CUNkxmT	1	213	9e-12	>jcf7180063041474	3	-3	22716	74.4	156	28	41	68	33	41	80	0	0	0	3	125	4534	4412
Unigene378_CUNkxmT	1	559	6e-76	>jcf7180063013913	-1	3	45623	188	405	74	103	71	84	103	81	0	0	0	523	215	531	839
Unigene379_CUNkxmT	1	524	5e-21	>jcf7180063079025	-3	-3	57816	107	228	40	55	72	48	55	87	0	0	0	522	358	47530	47366
Unigene382_CUNkxmT	1	204	1e-22	>jcf7180061360037	-1	-3	922	88.6	187	35	47	74	41	47	87	0	0	0	141	1	434	294
Unigene385_CUNkxmT	1	379	3e-61	>jcf7180062113867	-2	3	5362	183	395	68	86	79	74	86	86	0	0	0	375	118	2541	2798
Unigene386_CUNkxmT	1	209	7e-14	>jcf7180062991000	2	2	75029	81.3	171	32	51	62	40	51	78	0	0	0	2	154	46898	47050
Unigene388_CUNkxmT	1	233	9e-28	>jcf7180063096577	3	1	7602	127	273	47	77	61	64	77	83	0	0	0	3	233	7147	7377
Unigene393_CUNkxmT	1	295	3e-13	>jcf7180062929135	3	-1	22326	80.6	171	31	52	59	38	52	73	0	0	0	138	293	11631	11476
Unigene395_CUNkxmT	1	421	3e-36	>jcf7180062510222	-2	-1	53822	85.6	182	34	41	82	38	41	92	0	0	0	282	160	34310	34188
Unigene396_CUNkxmT	1	307	2e-46	>jcf7180063183967	2	-3	75868	191	411	71	101	70	85	101	84	0	0	0	2	304	73262	72960
Unigene397_CUNkxmT	1	1087	8e-74	>jcf7180062972146	-1	3	62116	168	363	68	88	77	75	88	85	0	0	0	880	617	6003	6266
Unigene398_CUNkxmT	1	828	7e-65	>jcf7180061769604	2	-2	28808	202	435	85	125	68	99	125	79	0	0	0	449	823	21442	21068
Unigene399_CUNkxmT	1	888	1e-42	>jcf7180059181097	2	-1	5101	127	271	54	119	45	78	119	65	0	0	0	71	427	5101	4745
Unigene400_CUNkxmT	1	478	4e-46	>jcf7180062686307	-1	1	44206	181	399	77	109	70	88	109	80	0	0	0	328	2	17467	17793
Unigene401_CUNkxmT	1	518	4e-05	>jcf7180063156889	-2	1	11267	44.1	90	17	40	42	28	40	70	0	0	0	517	398	4876	4995
Unigene402_CUNkxmT	1	729	5e-87	>jcf7180062587635	3	1	3567	233	506	93	119	78	109	119	91	0	0	0	81	437	70	426
Unigene403_CUNkxmT	1	1638	1e-163	>jcf7180062952102	1	-2	315202	172	371	76	79	96	78	79	98	0	0	0	844	1080	45438	45202
Unigene404_CUNkxmT	1	750	7e-86	>jcf7180063115835	-2	-1	54329	324	701	127	164	77	144	164	87	0	0	0	749	258	52475	51984
Unigene407_CUNkxmT	1	583	1e-30	>jcf7180062998817	-1	2	16477	131	281	51	79	64	62	79	78	0	0	0	496	260	11498	11734
Unigene408_CUNkxmT	1	617	2e-56	>jcf7180063207097	-1	1	494396	139	299	52	65	80	57	65	87	0	0	0	197	3	340162	340356
Unigene410_CUNkxmT	1	415	4e-44	>jcf7180063051294	-3	3	53649	111	238	46	57	80	53	57	92	0	0	0	407	237	31311	31481
Unigene411_CUNkxmT	1	277	6e-14	>jcf7180063007877	-2	3	63989	82.6	174	31	87	35	52	87	59	0	0	0	267	7	20463	20723
Unigene412_CUNkxmT	1	300	3e-10	>jcf7180063177136	-2	2	109283	45.5	93	19	44	43	29	44	65	0	0	0	188	57	491	622
Unigene413_CUNkxmT	1	276	1e-09	>jcf7180063173647	1	-1	26311	53.3	110	24	54	44	33	54	61	0	0	0	1	162	21172	21011
Unigene414_CUNkxmT	1	1068	4e-47	>jcf7180062947468	-1	2	97506	195	421	82	107	76	91	107	85	0	0	0	321	1	68936	69256
Unigene415_CUNkxmT	1	1059	1e-101	>jcf7180063162109	-3	2	49232	199	430	88	120	73	100	120	83	0	0	0	1030	671	6086	6445
Unigene416_CUNkxmT	1	387	4e-45	>jcf7180062992571	-1	-2	116858	187	404	77	129	59	94	129	72	0	0	0	387	1	113152	112766
Unigene417_CUNkxmT	1	942	2e-58	>jcf7180063131109	-2	3	100575	89.5	189	37	54	68	42	54	77	0	0	0	521	360	37698	37859
Unigene418_CUNkxmT	1	264	1e-19	>jcf7180062978101	-2	-2	38344	88.4	201	41	59	69	46	59	77	0	0	0	197	21	17298	17122
Unigene419_CUNkxmT	1	903	3e-81	>jcf7180063184027	-1	1	147571	276	597	111	115	96	112	115	97	0	0	0	375	31	15907	16251
Unigene421_CUNkxmT	1	700	1e-45	>deg7180051205762	1	1	1613	146	314	59	109	54	79	109	72	0	0	0	37	363	556	882
Unigene422_CUNkxmT	1	1706	1e-117	>jcf7180062600394	-1	2	6424	203	437	82	105	78	93	105	88	0	0	0	1676	1362	4916	5230
Unigene423_CUNkxmT	1	323	2e-23	>jcf7180062889955	-3	-2	18494	114	244	46	107	42	68	107	63	0	0	0	321	1	10384	10064
Unigene424_CUNkxmT	1	235	1e-06	>jcf7180062963891	3	-2	50811	57.9	120	22	37	59	30	37	81	0	0	0	120	230	8504	8394
Unigene426_CUNkxmT	1	351	3e-22	>jcf7180063083635	-3	1	129580	111	246	51	95	53	67	95	70	0	0	0	346	62	10522	10806
Unigene427_CUNkxmT	1	3180	0	>jcf7180062953855	-1	-2	59481	274	593	102	129	79	117	129	90	0	0	0	2808	2422	55778	55392
Unigene428_CUNkxmT	1	2103	0	>jcf7180063204743	-3	-1	201151	176	379	73	88	82	81	88	92	0	0	0	1756	1493	88162	87899
Unigene430_CUNkxmT	1	2033	1e-155	>jcf7180063140089	2	1	69799	120	257	46	51	90	49	51	96	0	0	0	860	1012	9040	9192
Unigene431_CUNkxmT	1	2162	0	>jcf7180063157237	3	2	129903	225	485	94	136	69	108	136	79	0	0	0	1593	2000	119945	120352
Unigene433_CUNkxmT	1	1031	3e-50	>jcf7180063200382	2	1	131937	108	230	46	74	62	56	74	75	0	0	0	527	748	60916	61137
Unigene434_CUNkxmT	1	621	4e-27	>jcf7180063202939	3	1	59790	71.2	149	30	65	46	41	65	63	0	0	0	102	296	53494	53688
Unigene437_CUNkxmT	1	537	1e-09	>jcf7180063135929	2	3	35196	41.4	84	18	53	33	34	53	64	0	0	0	371	529	8634	8792
Unigene438_CUNkxmT	1	476	5e-07	>jcf7180063148219	-2	-2	131762	61.1	127	19	29	65	21	29	72	0	0	0	430	344	65983	65897
Unigene439_CUNkxmT	1	1224	4e-42	>jcf7180063219737	-2	-2	64583	111	238	47	80	58	62	80	77	0	0	0	1130	891	53755	53516
Unigene440_CUNkxmT	1	1231	2e-17	>jcf7180060891270	1	-1	4901	79.9	168	31	37	83	32	37	86	0	0	0	385	495	1235	1125
Unigene443_CUNkxmT	1	1282	0	>jcf7180062969019	-1	-3	46177	310	672	128	197	64	153	197	77	0	0	0	1273	683	9434	8844
Unigene444_CUNkxmT	1	1987	0	>jcf7180062948542	-3	3	211581	259	559	103	142	72	121	142	85	0	0	0	1985	1560	128181	128606
Unigene445_CUNkxmT	1	205	2e-13	>jcf7180063137121	-2	-2	62405	79.9	168	30	36	83	33	36	91	0	0	0	108	1	54022	53915
Unigene446_CUNkxmT	1	3017	1e-162	>jcf7180062733298	-3	3	111680	226	489	102	246	41	150	246	60	0	0	0	2130	1393	94155	94892
Unigene447_CUNkxmT	1	958	7e-64	>jcf7180062691017	2	-2	54300	101	216	39	54	72	43	54	79	0	0	0	728	889	9068	8907
Unigene448_CUNkxmT	1	1338	3e-41	>jcf7180062998757	-3	-1	37263	173	373	68	80	85	71	80	88	0	0	0	616	377	1428	1189
Unigene449_CUNkxmT	1	1162	4e-33	>jcf7180063174597	-1	-2	153550	106	227	53	140	37	75	140	53	0	0	0	844	425	12888	12469
Unigene454_CUNkxmT	1	604	3e-27	>jcf7180063002611	3	-1	64948	76.2	160	32	45	71	39	45	86	0	0	0	9	143	40393	40259
Unigene457_CUNkxmT	1	271	3e-08	>jcf7180062717705	-2	-2	5106	57.4	119	22	60	36	35	60	58	0	0	0	261	82	2144	1965
Unigene458_CUNkxmT	1	204	6e-13	>jcf7180062960614	-2	-2	39148	78	164	33	66	50	45	66	68	0	0	0	203	6	21111	20914
Unigene461_CUNkxmT	1	247	3e-05	>jcf7180063201183	-2	1	97013	53.2	115	27	73	36	46	73	63	0	0	0	246	28	24271	24489
Unigene465_CUNkxmT	1	494	1e-11	>jcf7180063191286	-1	-2	38614	76.7	161	27	43	62	30	43	69	0	0	0	488	360	33726	33598
Unigene468_CUNkxmT	1	602	9e-17	>jcf7180063207334	3	2	604656	57.6	122	30	82	36	40	82	48	0	0	0	24	269	542849	543094
Unigene469_CUNkxmT	1	400	4e-37	>jcf7180062524313	1	-2	75650	129	276	51	75	68	64	75	85	0	0	0	175	399	31543	31319
Unigene470_CUNkxmT	1	333	5e-15	>jcf7180062873113	-1	3	54358	86.8	183	35	37	94	36	37	97	0	0	0	111	1	11418	11528
Unigene471_CUNkxmT	1	408	7e-31	>jcf7180062955182	-2	3	92802	104	221	44	50	88	46	50	92	0	0	0	344	195	45153	45302
Unigene474_CUNkxmT	1	1057	8e-98	>jcf7180062923473	3	-1	72157	361	787	150	198	75	173	198	87	0	0	0	390	983	14899	14306
Unigene475_CUNkxmT	1	324	4e-05	>jcf7180062953223	2	-1	18206	53.8	111	19	33	57	22	33	66	0	0	0	200	298	2795	2697
Unigene476_CUNkxmT	1	358	5e-05	>jcf7180062953223	3	-1	18206	53.8	111	19	33	57	22	33	66	0	0	0	234	332	2795	2697
Unigene477_CUNkxmT	1	1056	1e-16	>jcf7180062841838	2	-3	80412	94.5	200	36	42	85	39	42	92	0	0	0	608	733	61990	61865
Unigene478_CUNkxmT	1	1242	6e-16	>jcf7180062841838	1	-3	80412	92.7	196	35	41	85	38	41	92	0	0	0	697	819	61990	61868
Unigene479_CUNkxmT	1	447	8e-05	>jcf7180062953223	2	-1	18206	53.8	111	19	33	57	22	33	66	0	0	0	323	421	2795	2697
Unigene480_CUNkxmT	1	243	1e-29	>jcf7180062602724	1	-1	30183	134	287	56	61	91	59	61	96	0	0	0	61	243	18906	18724
Unigene481_CUNkxmT	1	1363	1e-124	>jcf7180062661328	-1	-2	99334	213	459	85	119	71	103	119	86	0	0	0	541	185	37803	37447
Unigene482_CUNkxmT	1	981	6e-70	>jcf7180063190894	-1	1	32652	82.2	173	34	54	62	38	54	70	0	0	0	426	265	5635	5796
Unigene483_CUNkxmT	1	873	1e-70	>jcf7180063190894	-1	1	32652	82.2	173	34	54	62	38	54	70	0	0	0	426	265	5635	5796
Unigene484_CUNkxmT	1	2616	0	>jcf7180060112011	1	-1	37183	227	490	88	123	71	107	123	86	0	0	0	1399	1767	6649	6281
Unigene485_CUNkxmT	1	2440	0	>jcf7180060112011	2	-1	37183	227	490	88	123	71	107	123	86	0	0	0	1223	1591	6649	6281
Unigene487_CUNkxmT	1	271	4e-39	>jcf7180063196784	2	3	90197	109	234	43	53	81	49	53	92	0	0	0	113	271	85008	85166
Unigene488_CUNkxmT	1	1201	1e-105	>jcf7180062610815	-3	-2	61250	372	806	141	171	82	154	171	90	0	0	0	1199	687	44995	44483
Unigene490_CUNkxmT	1	646	7e-36	>jcf7180062861141	-3	1	5797	122	261	49	87	56	58	87	66	0	0	0	287	27	613	873
Unigene491_CUNkxmT	1	1084	2e-36	>jcf7180061787020	-3	-1	1383	160	344	70	155	45	99	155	63	0	0	0	1025	561	492	28
Unigene492_CUNkxmT	1	1932	1e-103	>jcf7180063226473	3	-1	270440	132	283	51	58	87	53	58	91	0	0	0	1104	1277	68486	68313
Unigene493_CUNkxmT	1	474	3e-08	>jcf7180062572809	3	-3	6988	65.2	136	31	78	39	42	78	53	0	0	0	213	446	2273	2040
Unigene494_CUNkxmT	1	536	4e-28	>jcf7180062680137	3	-1	105194	111	236	47	78	60	58	78	74	0	0	0	231	464	69329	69096
Unigene495_CUNkxmT	1	516	1e-39	>jcf7180063082572	2	-1	84121	153	328	57	79	72	62	79	78	0	0	0	2	238	32629	32393
Unigene498_CUNkxmT	1	1917	1e-108	>jcf7180059922697	-3	3	3456	111	237	43	71	60	52	71	73	0	0	0	1489	1277	2442	2654
Unigene500_CUNkxmT	1	678	2e-47	>jcf7180063049146	3	2	43192	169	364	69	90	76	79	90	87	0	0	0	186	455	29195	29464
Unigene501_CUNkxmT	1	679	2e-10	>jcf7180062242093	1	-2	1385	49.2	101	18	29	62	24	29	82	0	0	0	193	279	460	374
Unigene502_CUNkxmT	1	897	1e-137	>jcf7180062519522	2	2	17050	495	1075	196	259	75	230	259	88	0	0	0	119	895	1073	1849
Unigene504_CUNkxmT	1	1454	1e-36	>jcf7180062920566	1	-1	39327	111	238	47	64	73	57	64	89	0	0	0	985	1176	21174	20983
Unigene505_CUNkxmT	1	458	3e-07	>jcf7180062918963	3	-2	11928	62	129	27	43	62	34	43	79	0	0	0	150	278	11486	11358
Unigene506_CUNkxmT	1	220	8e-07	>jcf7180063103828	-1	1	16720	57.9	120	24	37	64	29	37	78	0	0	0	157	47	3229	3339
Unigene509_CUNkxmT	1	567	3e-43	>jcf7180063048860	2	-3	64329	73.2	161	34	57	59	39	57	68	0	0	0	176	346	41572	41402
Unigene512_CUNkxmT	1	531	1e-27	>jcf7180062948064	-2	-2	86784	129	277	54	65	83	62	65	95	0	0	0	515	321	38879	38685
Unigene513_CUNkxmT	1	2731	0	>jcf7180063201985	2	2	96357	545	1184	227	297	76	264	297	88	0	0	0	194	1084	4484	5374
Unigene514_CUNkxmT	1	292	2e-08	>jcf7180058691519	-2	-2	6411	64.3	134	24	54	44	39	54	72	0	0	0	165	4	2198	2037
Unigene515_CUNkxmT	1	1213	1e-102	>jcf7180063141341	-3	-2	79520	310	672	130	157	82	145	157	92	0	0	0	983	513	3034	2564
Unigene517_CUNkxmT	1	290	3e-06	>jcf7180063196835	2	2	89002	40.5	82	15	27	55	20	27	74	0	0	0	59	139	41162	41242
Unigene519_CUNkxmT	1	464	5e-19	>jcf7180063158110	2	-1	64632	57	118	22	27	81	23	27	85	0	0	0	299	379	40215	40135
Unigene520_CUNkxmT	1	258	5e-25	>jcf7180062538993	3	-1	53059	119	254	42	77	54	58	77	75	0	0	0	24	254	12265	12035
Unigene521_CUNkxmT	1	421	2e-55	>jcf7180062946434	2	2	167497	221	477	83	129	64	102	129	79	0	0	0	17	403	58463	58849
Unigene523_CUNkxmT	1	895	1e-40	>jcf7180063072957	3	2	134537	166	357	68	88	77	76	88	86	0	0	0	354	617	58109	58372
Unigene524_CUNkxmT	1	649	3e-26	>jcf7180062964922	-3	-1	30572	125	272	56	119	47	80	119	67	0	0	0	572	216	18116	17760
Unigene525_CUNkxmT	1	1732	1e-164	>jcf7180063000563	1	3	10985	271	586	106	143	74	125	143	87	0	0	0	964	1392	8307	8735
Unigene526_CUNkxmT	1	1698	1e-133	>jcf7180063202658	-2	2	48794	278	602	113	124	91	118	124	95	0	0	0	1244	873	9302	9673
Unigene527_CUNkxmT	1	1724	0	>jcf7180063102221	-2	-3	25621	359	778	140	178	78	167	178	93	0	0	0	1462	929	24179	23646
Unigene528_CUNkxmT	1	2894	0	>jcf7180062997737	-1	-3	63557	451	979	171	207	82	187	207	90	0	0	0	1127	507	1908	1288
Unigene529_CUNkxmT	1	2282	1e-147	>jcf7180063225959	-1	2	53659	166	356	69	78	88	75	78	96	0	0	0	839	606	40310	40543
Unigene530_CUNkxmT	1	1611	1e-121	>jcf7180063160696	-2	-2	49362	138	295	59	94	62	71	94	75	0	0	0	1394	1113	27611	27330
Unigene531_CUNkxmT	1	1753	0	>jcf7180062761965	-3	1	118862	235	508	98	122	80	108	122	88	0	0	0	1217	852	32635	33000
Unigene532_CUNkxmT	1	1875	1e-167	>jcf7180062939217	2	-3	118437	224	484	88	100	88	97	100	97	0	0	0	422	721	62434	62135
Unigene533_CUNkxmT	1	1719	1e-136	>jcf7180062955182	3	-2	92802	206	445	85	117	72	101	117	86	0	0	0	531	881	71153	70803
Unigene534_CUNkxmT	1	1422	3e-64	>jcf7180063227629	-2	1	309023	240	519	96	127	75	116	127	91	0	0	0	1100	720	286975	287355
Unigene535_CUNkxmT	1	1126	2e-61	>jcf7180062950425	3	-1	263268	123	264	46	48	95	47	48	97	0	0	0	612	755	94704	94561
Unigene536_CUNkxmT	1	1694	0	>jcf7180063097562	-3	3	111936	304	658	125	155	80	136	155	87	0	0	0	1191	727	34359	34823
Unigene540_CUNkxmT	1	812	4e-19	>jcf7180063005175	-1	-2	77562	102	217	44	68	64	52	68	76	0	0	0	524	321	35057	34854
Unigene541_CUNkxmT	1	622	3e-17	>jcf7180063222784	2	-1	22216	68.9	144	27	51	52	30	51	58	0	0	0	341	493	5896	5744
Unigene542_CUNkxmT	1	1627	1e-173	>jcf7180062995118	3	-3	35339	133	285	53	62	85	57	62	91	0	0	0	1230	1415	18189	18004
Unigene544_CUNkxmT	1	329	2e-08	>jcf7180063084998	3	2	55835	64.8	135	25	53	47	35	53	66	0	0	0	3	161	53090	53248
Unigene548_CUNkxmT	1	379	2e-05	>jcf7180062975283	-2	-1	58720	55.1	114	20	30	66	26	30	86	0	0	0	90	1	24808	24719
Unigene551_CUNkxmT	1	346	6e-08	>jcf7180063025636	-2	3	87074	63.4	132	28	47	59	33	47	70	0	0	0	141	1	17286	17426
Unigene552_CUNkxmT	1	331	2e-52	>jcf7180063030115	1	-3	30843	210	454	80	101	79	94	101	93	0	0	0	28	330	18367	18065
Unigene553_CUNkxmT	1	413	2e-15	>jcf7180063227594	3	1	480609	89	188	35	49	71	40	49	81	0	0	0	192	338	142351	142497
Unigene555_CUNkxmT	1	429	4e-14	>jcf7180063016034	1	-1	34707	73.5	154	28	44	63	31	44	70	0	0	0	283	414	13956	13825
Unigene556_CUNkxmT	1	457	6e-10	>jcf7180063092293	-3	2	160341	61.1	127	24	39	61	30	39	76	0	0	0	191	75	123425	123541
Unigene557_CUNkxmT	1	628	6e-21	>jcf7180063184046	-1	2	95879	61.6	128	21	26	80	23	26	88	0	0	0	340	263	68768	68845
Unigene558_CUNkxmT	1	707	9e-07	>jcf7180062822079	2	1	6477	61.1	127	22	31	70	27	31	87	0	0	0	5	97	5545	5637
Unigene559_CUNkxmT	1	634	1e-68	>jcf7180062952717	-1	-2	1034380	155	332	56	73	76	61	73	83	0	0	0	223	5	191370	191152
Unigene560_CUNkxmT	1	3138	1e-108	>jcf7180063224063	3	-1	19884	251	542	116	196	59	140	196	71	0	0	0	1758	2345	17157	16570
Unigene561_CUNkxmT	1	3289	1e-116	>jcf7180063224063	1	-1	19884	248	542	116	196	59	140	196	71	0	0	0	1909	2496	17157	16570
Unigene563_CUNkxmT	1	496	3e-30	>jcf7180063228258	-2	3	453528	79.2	177	33	59	55	42	59	71	0	0	0	492	316	330723	330899
Unigene564_CUNkxmT	1	1829	2e-66	>jcf7180062684935	3	-1	215091	109	232	38	66	57	55	66	83	0	0	0	660	857	180021	179824
Unigene565_CUNkxmT	1	1753	1e-66	>jcf7180062684935	2	-1	215091	109	232	38	66	57	55	66	83	0	0	0	584	781	180021	179824
Unigene566_CUNkxmT	1	1781	2e-61	>jcf7180062684935	2	-1	215091	111	237	40	66	60	56	66	84	0	0	0	584	781	180021	179824
Unigene567_CUNkxmT	1	1776	1e-167	>jcf7180063168700	1	2	31882	293	634	126	150	84	132	150	88	0	0	0	340	789	26144	26593
Unigene568_CUNkxmT	1	1191	2e-28	>jcf7180062080677	3	-2	1337	42.3	86	17	28	60	22	28	78	0	0	0	483	566	1006	923
Unigene569_CUNkxmT	1	497	3e-25	>jcf7180058835305	2	-1	12079	71.2	149	29	49	59	39	49	79	0	0	0	215	361	862	716
Unigene570_CUNkxmT	1	808	2e-38	>jcf7180063162882	2	-2	46449	102	218	45	103	43	59	103	57	0	0	0	53	361	45284	44976
Unigene571_CUNkxmT	1	900	2e-30	>jcf7180062577885	2	1	4990	96.8	205	43	95	45	58	95	61	0	0	0	68	352	3130	3414
Unigene572_CUNkxmT	1	226	3e-08	>jcf7180062972008	-2	3	52357	62.9	131	25	37	67	31	37	83	0	0	0	111	1	1080	1190
Unigene573_CUNkxmT	1	356	6e-46	>jcf7180063226453	1	3	52338	118	253	44	51	86	50	51	98	0	0	0	34	186	39867	40019
Unigene576_CUNkxmT	1	752	5e-51	>jcf7180063054414	-1	-3	18463	124	265	47	56	83	55	56	98	0	0	0	593	426	10901	10734
Unigene577_CUNkxmT	1	462	3e-06	>deg7180040281918	3	-3	883	40.5	82	16	36	44	21	36	58	0	0	0	186	293	497	390
Unigene579_CUNkxmT	1	4271	0	>jcf7180063212302	2	2	75113	539	1172	224	327	68	271	327	82	0	0	0	2705	3685	48806	49786
Unigene581_CUNkxmT	1	459	4e-06	>jcf7180062951694	3	3	643987	41.7	87	16	21	76	20	21	95	0	0	0	309	371	567702	567764
Unigene582_CUNkxmT	1	200	5e-08	>jcf7180062518777	1	-3	6587	61.6	128	25	38	65	31	38	81	0	0	0	1	114	5445	5332
Unigene583_CUNkxmT	1	507	3e-17	>jcf7180063090856	-3	3	35732	51.9	107	22	36	61	25	36	69	0	0	0	169	62	31026	31133
Unigene584_CUNkxmT	1	350	4e-07	>jcf7180058690682	3	-1	49443	50.1	103	21	56	37	26	56	46	0	0	0	9	176	28374	28207
Unigene585_CUNkxmT	1	241	7e-12	>jcf7180062577885	1	1	4990	75.3	158	31	74	41	45	74	60	0	0	0	19	240	4180	4401
Unigene586_CUNkxmT	1	324	2e-08	>jcf7180062681271	-3	2	9302	64.8	135	33	103	32	41	103	39	0	0	0	316	8	3452	3760
Unigene587_CUNkxmT	1	519	4e-12	>jcf7180063179810	2	-1	95827	68.9	144	23	35	65	31	35	88	0	0	0	221	325	36196	36092
Unigene588_CUNkxmT	1	1975	1e-158	>jcf7180060047466	2	-2	7039	532	1155	220	311	70	262	311	84	0	0	0	932	1864	2562	1630
Unigene590_CUNkxmT	1	445	3e-37	>jcf7180063227483	-2	-3	181875	99.1	210	32	67	47	34	67	50	0	0	0	207	7	25747	25547
Unigene592_CUNkxmT	1	410	5e-13	>jcf7180063014963	1	1	92089	61.6	133	26	53	49	36	53	67	0	0	0	247	405	14917	15075
Unigene597_CUNkxmT	1	1165	6e-81	>jcf7180062877997	-2	1	76998	308	667	123	152	80	140	152	92	0	0	0	849	394	27331	27786
Unigene599_CUNkxmT	1	883	2e-38	>jcf7180060208168	-2	1	20619	104	221	41	61	67	51	61	83	0	0	0	498	316	8623	8805
Unigene600_CUNkxmT	1	1653	1e-63	>jcf7180062696782	3	-3	83530	125	267	51	103	49	71	103	68	0	0	0	372	680	50723	50415
Unigene602_CUNkxmT	1	3422	1e-171	>jcf7180063187870	3	2	77965	153	328	64	106	60	81	106	76	0	0	0	1836	2153	60188	60505
Unigene603_CUNkxmT	1	292	5e-15	>jcf7180062521190	3	3	48717	86.3	182	31	50	62	38	50	76	0	0	0	6	155	3399	3548
Unigene605_CUNkxmT	1	1446	1e-154	>jcf7180059520225	3	-3	70756	319	690	133	181	73	149	181	82	0	0	0	96	638	48206	47664
Unigene608_CUNkxmT	1	370	1e-13	>jcf7180062699354	-3	2	7101	82.6	174	30	50	60	38	50	76	0	0	0	368	219	6302	6451
Unigene610_CUNkxmT	1	1437	2e-40	>jcf7180062570411	-2	2	131439	82.6	174	32	46	69	37	46	80	0	0	0	716	579	17540	17677
Unigene611_CUNkxmT	1	644	1e-41	>jcf7180062967327	-3	-2	23758	177	380	72	145	49	99	145	68	0	0	0	435	1	19257	18823
Unigene612_CUNkxmT	1	959	2e-37	>jcf7180063087692	2	1	29816	144	308	60	100	60	75	100	75	0	0	0	647	946	3523	3822
Unigene614_CUNkxmT	1	668	1e-10	>jcf7180063132973	3	-3	7544	67	140	28	51	54	36	51	70	0	0	0	465	617	1383	1231
Unigene615_CUNkxmT	1	844	1e-104	>jcf7180062650666	-2	2	63401	95.5	203	36	43	83	41	43	95	0	0	0	549	421	28532	28660
Unigene616_CUNkxmT	1	866	8e-28	>jcf7180062931507	-1	3	55323	105	223	52	109	47	72	109	66	0	0	0	377	51	34635	34961
Unigene617_CUNkxmT	1	296	3e-05	>jcf7180063111794	-2	1	37599	40.5	82	14	20	70	17	20	85	0	0	0	238	179	4258	4317
Unigene618_CUNkxmT	1	231	1e-37	>jcf7180062961949	-3	-2	82493	160	344	64	76	84	69	76	90	0	0	0	229	2	41527	41300
Unigene619_CUNkxmT	1	270	3e-17	>jcf7180062577885	-1	1	4990	93.6	199	40	83	48	56	83	67	0	0	0	252	4	3961	4209
Unigene623_CUNkxmT	1	211	4e-08	>jcf7180063102666	1	-2	70252	62.2	130	23	42	54	29	42	69	0	0	0	13	138	10209	10084
Unigene624_CUNkxmT	1	848	4e-58	>jcf7180059103482	3	1	62715	232	500	93	125	74	110	125	88	0	0	0	15	389	28957	29331
Unigene625_CUNkxmT	1	795	5e-76	>jcf7180063194280	2	-2	120483	193	417	77	104	74	88	104	84	0	0	0	182	493	106550	106239
Unigene626_CUNkxmT	1	1748	3e-70	>jcf7180062948542	3	-2	211581	136	292	55	87	63	69	87	79	0	0	0	711	971	11258	10998
Unigene627_CUNkxmT	1	2654	0	>jcf7180062999983	2	3	37110	509	1105	215	377	57	288	377	76	0	0	0	596	1726	32655	33785
Unigene628_CUNkxmT	1	2203	1e-118	>jcf7180063206917	-2	-3	384645	187	403	71	95	74	84	95	88	0	0	0	1788	1504	294325	294041
Unigene629_CUNkxmT	1	1661	1e-169	>jcf7180061495693	-3	-2	42209	153	328	60	67	89	63	67	94	0	0	0	1185	985	5605	5405
Unigene630_CUNkxmT	1	2708	1e-161	>jcf7180063177246	-1	-2	52386	224	484	88	91	96	89	91	97	0	0	0	1361	1089	21830	21558
Unigene631_CUNkxmT	1	980	2e-36	>jcf7180063206885	1	3	279672	80.8	170	32	46	69	39	46	84	0	0	0	196	333	199593	199730
Unigene632_CUNkxmT	1	546	4e-30	>jcf7180061978714	-1	-1	826	132	283	53	83	63	66	83	79	0	0	0	519	271	538	290
Unigene633_CUNkxmT	1	1351	3e-26	>jcf7180062507828	-1	-1	39169	67.8	148	28	51	54	40	51	78	0	0	0	433	281	16780	16628
Unigene634_CUNkxmT	1	1981	1e-175	>jcf7180062896185	2	3	78680	185	398	72	107	67	87	107	81	0	0	0	629	949	41484	41804
Unigene635_CUNkxmT	1	600	2e-27	>jcf7180063012629	-2	-3	9416	129	276	52	81	64	63	81	77	0	0	0	245	3	7161	6919
Unigene636_CUNkxmT	1	1031	8e-35	>jcf7180063175394	1	-3	73411	76.7	161	29	41	70	39	41	95	0	0	0	490	612	67427	67305
Unigene638_CUNkxmT	1	206	6e-16	>jcf7180062986166	-3	3	33335	49.6	102	19	33	57	23	33	69	0	0	0	132	34	14220	14318
Unigene639_CUNkxmT	1	431	6e-46	>jcf7180062943607	2	3	202375	190	409	75	119	63	93	119	78	0	0	0	5	361	76908	77264
Unigene642_CUNkxmT	1	309	2e-43	>jcf7180063085170	-3	-3	31516	180	388	71	101	70	84	101	83	0	0	0	307	5	8390	8088
Unigene645_CUNkxmT	1	922	1e-130	>jcf7180063159890	-2	2	18026	268	580	112	152	73	126	152	82	0	0	0	813	358	2342	2797
Unigene646_CUNkxmT	1	547	8e-18	>jcf7180063179095	-1	-3	41955	97.3	206	39	75	52	53	75	70	0	0	0	481	257	19972	19748
Unigene651_CUNkxmT	1	295	2e-29	>jcf7180063183909	-3	-3	137201	134	287	54	67	80	61	67	91	0	0	0	203	3	77736	77536
Unigene652_CUNkxmT	1	1194	1e-101	>jcf7180062829610	2	-1	53503	289	626	120	159	75	132	159	83	0	0	0	377	853	47431	46955
Unigene653_CUNkxmT	1	380	1e-37	>jcf7180063202356	3	1	222099	114	244	46	68	67	55	68	80	0	0	0	177	380	209734	209937
Unigene656_CUNkxmT	1	609	3e-39	>jcf7180063123129	-2	3	6827	168	362	70	87	80	81	87	93	0	0	0	608	348	12	272
Unigene663_CUNkxmT	1	935	2e-09	>jcf7180063154634	-1	2	8654	51	105	18	24	75	21	24	87	0	0	0	869	798	3689	3760
Unigene664_CUNkxmT	1	930	5e-09	>jcf7180063154634	-1	2	8654	47.8	98	17	24	70	20	24	83	0	0	0	864	793	3689	3760
Unigene665_CUNkxmT	1	809	7e-10	>jcf7180063154634	-1	2	8654	51	105	18	24	75	21	24	87	0	0	0	743	672	3689	3760
Unigene666_CUNkxmT	1	346	9e-05	>jcf7180063166643	-3	-3	43537	52.8	109	26	57	45	33	57	57	0	0	0	221	51	22214	22044
Unigene667_CUNkxmT	1	428	9e-42	>jcf7180063015619	3	3	31294	130	280	51	56	91	54	56	96	0	0	0	144	311	22476	22643
Unigene668_CUNkxmT	1	388	4e-49	>jcf7180063008677	-3	1	45853	200	431	86	125	68	100	125	80	0	0	0	377	3	29572	29946
Unigene669_CUNkxmT	1	2436	1e-55	>jcf7180062949901	2	2	97217	110	235	43	60	71	49	60	81	0	0	0	1640	1819	14696	14875
Unigene670_CUNkxmT	1	2392	1e-55	>jcf7180062949901	3	2	97217	110	235	43	60	71	49	60	81	0	0	0	1596	1775	14696	14875
Unigene671_CUNkxmT	1	2283	1e-55	>jcf7180062949901	2	2	97217	110	235	43	60	71	49	60	81	0	0	0	1487	1666	14696	14875
Unigene672_CUNkxmT	1	3604	6e-55	>jcf7180062949901	3	2	97217	110	235	43	60	71	49	60	81	0	0	0	2808	2987	14696	14875
Unigene673_CUNkxmT	1	3495	6e-55	>jcf7180062949901	2	2	97217	110	235	43	60	71	49	60	81	0	0	0	2699	2878	14696	14875
Unigene674_CUNkxmT	1	2327	1e-55	>jcf7180062949901	1	2	97217	110	235	43	60	71	49	60	81	0	0	0	1531	1710	14696	14875
Unigene675_CUNkxmT	1	242	2e-09	>jcf7180059301627	1	3	384	46	94	20	50	40	28	50	56	0	0	0	91	240	177	326
Unigene676_CUNkxmT	1	268	8e-46	>jcf7180062974238	-3	2	69595	188	410	82	88	93	85	88	96	0	0	0	266	3	38621	38884
Unigene677_CUNkxmT	1	1691	1e-28	>jcf7180063004413	-2	2	45935	74.8	157	39	97	40	49	97	50	0	0	0	493	203	5471	5761
Unigene679_CUNkxmT	1	1021	4e-45	>jcf7180062944786	-3	-3	72421	121	259	50	56	89	54	56	96	0	0	0	371	204	65561	65394
Unigene680_CUNkxmT	1	3032	0	>jcf7180063206075	-3	-2	435706	243	524	101	122	82	110	122	90	0	0	0	1746	1381	241299	240934
Unigene681_CUNkxmT	1	1052	1e-70	>jcf7180062689131	2	1	55735	90.4	196	37	44	84	38	44	86	0	0	0	314	445	53398	53529
Unigene682_CUNkxmT	1	2247	0	>jcf7180063031626	-2	3	27484	541	1176	225	266	84	249	266	93	0	0	0	1520	723	9888	10685
Unigene684_CUNkxmT	1	259	8e-06	>jcf7180063087543	2	-2	41921	46.4	95	18	44	40	28	44	63	0	0	0	128	259	38590	38459
Unigene687_CUNkxmT	1	274	1e-11	>jcf7180062969771	3	3	54852	74.8	157	32	60	53	41	60	68	0	0	0	87	266	16005	16184
Unigene688_CUNkxmT	1	1014	2e-50	>jcf7180062908766	2	1	41309	127	272	51	79	64	62	79	78	0	0	0	668	904	18076	18312
Unigene690_CUNkxmT	1	593	3e-15	>jcf7180063227793	-3	1	3747858	51.5	106	20	35	57	27	35	77	0	0	0	228	124	2810632	2810736
Unigene692_CUNkxmT	1	2032	1e-150	>jcf7180063186506	-3	-3	110504	230	497	93	101	92	97	101	96	0	0	0	1181	879	86913	86611
Unigene693_CUNkxmT	1	231	1e-08	>jcf7180063082284	3	2	31264	64.3	134	24	53	45	36	53	67	0	0	0	3	161	18881	19039
Unigene694_CUNkxmT	1	333	1e-48	>jcf7180063158735	-2	-3	7890	198	427	77	110	70	98	110	89	0	0	0	332	3	5671	5342
Unigene695_CUNkxmT	1	605	2e-24	>jcf7180062623927	1	2	7392	76.2	160	29	34	85	32	34	94	0	0	0	406	507	2840	2941
Unigene696_CUNkxmT	1	1192	2e-79	>jcf7180063205862	1	2	151353	135	290	51	74	68	61	74	82	0	0	0	751	972	95261	95482
Unigene697_CUNkxmT	1	906	9e-26	>jcf7180062988026	2	3	21759	124	266	52	64	81	56	64	87	0	0	0	2	193	11127	11318
Unigene698_CUNkxmT	1	1782	1e-63	>jcf7180062696782	3	-3	83530	125	267	51	103	49	71	103	68	0	0	0	372	680	50723	50415
Unigene699_CUNkxmT	1	974	1e-100	>jcf7180062737318	-1	-2	29664	210	454	81	122	66	99	122	81	0	0	0	590	225	29369	29004
Unigene700_CUNkxmT	1	1787	2e-73	>jcf7180059849551	-2	1	37791	94.1	199	37	42	88	40	42	95	0	0	0	709	584	760	885
Unigene701_CUNkxmT	1	513	2e-35	>jcf7180062947465	2	2	148737	146	314	56	73	76	64	73	87	0	0	0	137	355	8435	8653
Unigene702_CUNkxmT	1	1836	1e-103	>jcf7180063206396	2	-3	183788	119	259	55	103	53	65	103	63	0	0	0	599	907	64518	64210
Unigene703_CUNkxmT	1	1179	2e-29	>jcf7180063076997	2	-2	46733	94.1	199	37	60	61	49	60	81	0	0	0	446	625	20959	20780
Unigene704_CUNkxmT	1	246	3e-06	>jcf7180062792714	-1	1	2018	56.5	117	25	53	47	32	53	60	0	0	0	240	82	868	1026
Unigene706_CUNkxmT	1	571	6e-09	>jcf7180063201641	3	3	121982	68	142	22	35	62	23	35	65	0	0	0	186	290	60369	60473
Unigene707_CUNkxmT	1	1429	0	>jcf7180063196541	-2	3	51388	246	532	97	157	61	125	157	79	0	0	0	948	478	4380	4850
Unigene709_CUNkxmT	1	630	8e-23	>jcf7180062940536	-3	-1	451288	114	243	43	57	75	47	57	82	0	0	0	502	332	97747	97577
Unigene713_CUNkxmT	1	265	1e-17	>jcf7180062952679	1	-2	750894	74.8	157	32	50	64	39	50	78	0	0	0	49	198	231602	231453
Unigene714_CUNkxmT	1	821	1e-41	>jcf7180063204253	-1	-1	124753	177	380	70	91	76	80	91	87	0	0	0	566	294	21538	21266
Unigene715_CUNkxmT	1	906	2e-74	>jcf7180063191889	3	3	117085	160	344	65	117	55	83	117	70	0	0	0	159	509	92646	92996
Unigene716_CUNkxmT	1	953	9e-52	>jcf7180063200299	1	-3	73186	116	247	44	63	69	58	63	92	0	0	0	253	441	50573	50385
Unigene717_CUNkxmT	1	625	2e-25	>jcf7180058633511	-2	3	5024	65.7	137	26	36	72	30	36	83	0	0	0	447	340	1806	1913
Unigene718_CUNkxmT	1	2047	4e-54	>jcf7180062507774	-3	-3	14100	166	358	74	129	57	85	129	65	0	0	0	1025	639	6073	5687
Unigene719_CUNkxmT	1	2425	1e-169	>jcf7180063206917	-2	-3	384645	182	392	69	96	71	83	96	86	0	0	0	1791	1504	294328	294041
Unigene720_CUNkxmT	1	1813	9e-84	>jcf7180062979362	1	3	44477	117	250	49	108	45	69	108	63	0	0	0	1009	1332	17370	17693
Unigene721_CUNkxmT	1	3868	1e-170	>jcf7180062299479	1	2	31332	177	382	80	99	80	86	99	86	0	0	0	1828	2124	2501	2797
Unigene722_CUNkxmT	1	3539	3e-54	>jcf7180063205797	2	-3	91023	182	391	74	112	66	86	112	76	0	0	0	269	604	48055	47720
Unigene723_CUNkxmT	1	3213	1e-142	>jcf7180062842155	-3	-1	61880	265	573	103	126	81	109	126	86	0	0	0	2314	1937	40817	40440
Unigene724_CUNkxmT	1	946	1e-44	>jcf7180063190118	2	2	143367	139	299	59	110	53	71	110	64	0	0	0	365	694	67451	67780
Unigene725_CUNkxmT	1	2231	7e-61	>jcf7180063040431	-2	1	83504	120	257	42	42	100	42	42	100	0	0	0	1168	1043	2770	2895
Unigene726_CUNkxmT	1	1451	1e-153	>jcf7180062953256	3	-1	56706	208	449	87	90	96	89	90	98	0	0	0	294	563	27135	26866
Unigene727_CUNkxmT	1	1479	3e-51	>jcf7180063050529	2	1	45653	104	222	41	52	78	45	52	86	0	0	0	773	928	5086	5241
Unigene728_CUNkxmT	1	1708	2e-84	>jcf7180063212302	-2	2	75113	320	696	142	261	54	175	261	67	0	0	0	1044	262	49007	49789
Unigene731_CUNkxmT	1	3742	0	>jcf7180062920135	-1	3	116757	510	1108	211	325	64	262	325	80	0	0	0	3382	2408	23034	24008
Unigene733_CUNkxmT	1	1135	9e-61	>jcf7180062977748	-3	3	25916	99.6	212	42	91	46	60	91	65	0	0	0	800	528	20691	20963
Unigene734_CUNkxmT	1	344	2e-21	>jcf7180063021023	-2	-1	138820	103	219	39	81	48	54	81	66	0	0	0	298	56	133429	133187
Unigene735_CUNkxmT	1	613	3e-22	>jcf7180062984925	2	3	84106	71.6	161	34	73	46	48	73	65	0	0	0	2	220	46671	46889
Unigene736_CUNkxmT	1	3411	0	>jcf7180062799566	1	-3	140435	832	1811	345	401	86	367	401	91	0	0	0	1543	2745	101160	99958
Unigene739_CUNkxmT	1	299	7e-37	>jcf7180063024954	-2	1	9092	159	341	62	97	63	76	97	78	0	0	0	298	8	2602	2892
Unigene743_CUNkxmT	1	256	7e-07	>jcf7180063002821	3	2	96232	58.8	122	28	51	54	31	51	60	0	0	0	102	254	69551	69703
Unigene749_CUNkxmT	1	1051	4e-93	>jcf7180063175308	3	3	208238	348	755	141	187	75	163	187	87	0	0	0	456	1016	124515	125075
Unigene750_CUNkxmT	1	517	9e-08	>jcf7180063099301	3	3	9764	63.8	133	24	33	72	30	33	90	0	0	0	138	236	9138	9236
Unigene751_CUNkxmT	1	997	2e-09	>jcf7180062928343	3	3	11938	41.8	85	20	62	32	32	62	51	0	0	0	273	458	2073	2258
Unigene753_CUNkxmT	1	391	9e-32	>jcf7180062950627	-1	-3	212472	102	218	42	67	62	51	67	76	0	0	0	208	8	56281	56081
Unigene754_CUNkxmT	1	347	1e-14	>jcf7180062582453	1	1	6585	52.5	109	20	47	42	32	47	68	0	0	0	205	345	5587	5727
Unigene755_CUNkxmT	1	399	6e-16	>jcf7180063202939	1	3	59790	77.1	162	30	78	38	49	78	62	0	0	0	61	294	51810	52043
Unigene756_CUNkxmT	1	283	6e-09	>jcf7180063007986	3	1	27870	66.1	138	22	73	30	46	73	63	0	0	0	6	224	5932	6150
Unigene759_CUNkxmT	1	491	6e-60	>jcf7180062971659	-3	3	57683	237	511	94	129	72	113	129	87	0	0	0	408	22	26013	26399
Unigene760_CUNkxmT	1	238	6e-19	>jcf7180063149035	2	-1	70482	98.7	210	41	76	53	49	76	64	0	0	0	8	235	31467	31240
Unigene761_CUNkxmT	1	380	2e-41	>jcf7180062300762	-3	2	20742	169	372	73	106	68	82	106	77	0	0	0	318	1	9407	9724
Unigene762_CUNkxmT	1	279	1e-18	>jcf7180063193998	1	-1	23337	78	165	34	44	77	38	44	86	0	0	0	73	204	5571	5440
Unigene763_CUNkxmT	1	417	5e-14	>jcf7180063202463	2	-1	93504	55.6	115	17	34	50	29	34	85	0	0	0	41	142	45696	45595
Unigene765_CUNkxmT	1	851	3e-58	>jcf7180061338052	-2	-2	631	232	501	90	147	61	114	147	77	0	0	0	850	410	543	103
Unigene766_CUNkxmT	1	1245	6e-21	>jcf7180063206917	-2	-3	384645	109	232	44	72	61	55	72	76	0	0	0	1046	831	298123	297908
Unigene768_CUNkxmT	1	1958	1e-171	>jcf7180063027795	1	2	46126	119	255	42	51	82	46	51	90	0	0	0	604	756	8204	8356
Unigene769_CUNkxmT	1	226	1e-12	>jcf7180063215212	-2	3	41550	77.6	163	32	49	65	36	49	73	0	0	0	183	37	12207	12353
Unigene770_CUNkxmT	1	1469	4e-99	>jcf7180062760114	3	2	84687	84.9	179	36	49	73	42	49	85	0	0	0	762	908	49589	49735
Unigene774_CUNkxmT	1	248	1e-10	>jcf7180058555316	-2	2	448	41.8	85	13	35	37	23	35	65	0	0	0	193	89	134	238
Unigene775_CUNkxmT	1	694	5e-36	>jcf7180063207296	2	2	383290	59.3	123	28	57	49	29	57	50	0	0	0	2	172	257525	257695
Unigene776_CUNkxmT	1	2073	1e-114	>jcf7180059112309	2	2	39847	167	359	68	99	68	82	99	82	0	0	0	518	814	24848	25144
Unigene777_CUNkxmT	1	1083	4e-45	>jcf7180062970946	-2	1	37085	130	278	54	93	58	69	93	74	0	0	0	854	576	19219	19497
Unigene778_CUNkxmT	1	465	2e-09	>jcf7180062820790	3	1	36867	68.9	144	30	74	40	44	74	59	0	0	0	237	458	7297	7518
Unigene780_CUNkxmT	1	230	5e-07	>jcf7180063102799	3	2	49958	58.5	131	27	64	42	38	64	59	0	0	0	12	203	19562	19753
Unigene781_CUNkxmT	1	614	3e-53	>jcf7180063058401	1	3	66055	104	224	46	88	52	56	88	63	0	0	0	283	546	43062	43325
Unigene783_CUNkxmT	1	841	6e-54	>jcf7180063045701	-3	1	27664	112	240	45	66	68	54	66	81	0	0	0	524	327	10342	10539
Unigene784_CUNkxmT	1	943	4e-16	>jcf7180062971280	-3	-1	61850	79.9	168	35	64	54	45	64	70	0	0	0	824	633	55808	55617
Unigene786_CUNkxmT	1	1697	1e-143	>jcf7180063088322	2	-2	14721	243	524	97	123	78	107	123	86	0	0	0	917	1285	9635	9267
Unigene788_CUNkxmT	1	1575	0	>jcf7180062946921	2	-3	97360	443	961	175	202	86	188	202	93	0	0	0	215	820	21404	20799
Unigene789_CUNkxmT	1	623	3e-14	>jcf7180062994856	2	-3	26782	85.8	181	31	40	77	36	40	90	0	0	0	170	289	9221	9102
Unigene791_CUNkxmT	1	1664	3e-75	>jcf7180062923263	2	-1	25120	193	417	84	138	60	106	138	76	0	0	0	470	883	8806	8393
Unigene792_CUNkxmT	1	503	3e-61	>jcf7180062899868	-3	-3	22936	241	521	99	116	85	109	116	93	0	0	0	501	154	7115	6768
Unigene793_CUNkxmT	1	6095	0	>jcf7180063167655	1	-1	12142	753	1638	315	385	81	345	385	89	0	0	0	1603	2757	8485	7331
Unigene795_CUNkxmT	1	539	1e-42	>jcf7180063058749	2	-3	24423	90	190	32	39	82	37	39	94	0	0	0	392	508	7291	7175
Unigene797_CUNkxmT	1	463	2e-13	>jcf7180063012347	2	1	45837	82.6	174	32	53	60	41	53	77	0	0	0	305	463	17749	17907
Unigene798_CUNkxmT	1	1791	8e-53	>jcf7180060280714	-1	1	9374	104	221	42	44	95	44	44	100	0	0	0	1104	973	6325	6456
Unigene800_CUNkxmT	1	1013	4e-41	>jcf7180063217470	-3	2	678595	169	363	71	115	61	86	115	74	0	0	0	639	295	447053	447397
Unigene804_CUNkxmT	1	841	2e-05	>jcf7180062492434	3	-2	67505	33.6	67	9	18	50	17	18	94	0	0	0	258	311	25591	25538
Unigene805_CUNkxmT	1	925	4e-22	>jcf7180062827438	2	1	17915	59.7	124	25	40	62	28	40	70	0	0	0	608	727	9913	10032
Unigene807_CUNkxmT	1	1685	8e-69	>jcf7180063154805	-1	-3	175955	162	349	68	109	62	83	109	76	0	0	0	803	477	128499	128173
Unigene808_CUNkxmT	1	2572	0	>jcf7180062893659	3	3	92721	111	238	45	58	77	54	58	93	0	0	0	474	647	71100	71273
Unigene809_CUNkxmT	1	1624	0	>jcf7180062633599	2	-2	45520	275	596	110	160	68	130	160	81	0	0	0	614	1093	30720	30241
Unigene810_CUNkxmT	1	2625	0	>jcf7180062951221	2	3	348586	159	341	65	85	76	74	85	87	0	0	0	2210	2464	118227	118481
Unigene811_CUNkxmT	1	1669	1e-137	>jcf7180063206908	2	-1	594760	186	401	80	112	71	91	112	81	0	0	0	80	415	521035	520700
Unigene812_CUNkxmT	1	993	7e-39	>jcf7180063018645	-2	-1	138613	94.5	200	39	58	67	50	58	86	0	0	0	953	780	96547	96374
Unigene813_CUNkxmT	1	2371	1e-139	>jcf7180062768962	-3	3	7717	172	370	71	88	80	74	88	84	0	0	0	1280	1017	3477	3740
Unigene814_CUNkxmT	1	2637	1e-168	>jcf7180063206917	-1	-3	384645	188	404	71	96	73	85	96	88	0	0	0	1791	1504	294328	294041
Unigene815_CUNkxmT	1	2964	2e-96	>jcf7180063050482	-3	-1	92402	201	434	82	100	82	90	100	90	0	0	0	2608	2309	32750	32451
Unigene816_CUNkxmT	1	1021	9e-48	>jcf7180060242308	-1	2	697	175	376	72	127	56	90	127	70	0	0	0	781	401	314	694
Unigene817_CUNkxmT	1	887	1e-107	>jcf7180063030346	1	-1	26150	396	858	157	176	89	170	176	96	0	0	0	4	531	9455	8928
Unigene818_CUNkxmT	1	2168	2e-13	>jcf7180062770146	2	3	4386	75.8	159	40	127	31	62	127	48	0	0	0	596	976	1329	1709
Unigene819_CUNkxmT	1	1523	1e-128	>jcf7180062793419	-1	-3	17995	175	376	71	89	79	83	89	93	0	0	0	911	645	13673	13407
Unigene820_CUNkxmT	1	1908	1e-120	>jcf7180062986488	-1	1	77625	341	739	143	205	69	170	205	82	0	0	0	1176	562	34519	35133
Unigene821_CUNkxmT	1	1630	9e-46	>jcf7180063193810	1	-1	193466	192	413	80	146	54	105	146	71	0	0	0	268	705	128276	127839
Unigene822_CUNkxmT	1	1974	0	>jcf7180063207292	2	3	401837	137	294	54	65	83	61	65	93	0	0	0	2	196	275145	275339
Unigene826_CUNkxmT	1	231	6e-33	>jcf7180062951308	2	3	102152	106	227	37	50	74	42	50	84	0	0	0	2	151	57732	57881
Unigene832_CUNkxmT	1	242	1e-26	>jcf7180063205748	3	-1	203083	124	265	51	80	63	61	80	76	0	0	0	3	242	29914	29675
Unigene833_CUNkxmT	1	211	7e-08	>jcf7180063074360	-3	-3	23376	57	118	25	37	67	31	37	83	0	0	0	176	66	16369	16259
Unigene834_CUNkxmT	1	225	9e-08	>jcf7180063112413	-2	-1	73995	52.4	108	21	42	50	31	42	73	0	0	0	224	99	61314	61189
Unigene835_CUNkxmT	1	1775	1e-67	>jcf7180063105328	-2	3	68160	113	241	52	101	51	62	101	61	0	0	0	1615	1313	58662	58964
Unigene838_CUNkxmT	1	743	1e-126	>jcf7180063116103	1	-1	192173	237	511	94	100	94	99	100	99	0	0	0	442	741	131030	130731
Unigene840_CUNkxmT	1	358	4e-10	>jcf7180062743672	3	-2	2300	61.1	127	29	66	43	38	66	57	0	0	0	21	218	1957	1760
Unigene841_CUNkxmT	1	332	6e-05	>jcf7180060349255	-2	-3	3581	53.3	110	19	44	43	28	44	63	0	0	0	133	2	1833	1702
Unigene843_CUNkxmT	1	791	5e-86	>jcf7180062999962	-1	-2	24175	95.9	203	37	56	66	41	56	73	0	0	0	761	594	17454	17287
Unigene847_CUNkxmT	1	366	1e-12	>jcf7180063184111	-3	-2	6333	79.4	167	35	119	29	67	119	56	0	0	0	361	5	2699	2343
Unigene848_CUNkxmT	1	404	2e-43	>jcf7180062525294	2	-1	7156	169	365	68	109	62	82	109	75	0	0	0	2	328	6754	6428
Unigene849_CUNkxmT	1	202	4e-22	>jcf7180062525294	2	-1	7156	83.5	176	31	45	68	36	45	80	0	0	0	68	202	6646	6512
Unigene851_CUNkxmT	1	336	2e-13	>jcf7180062623088	-2	3	8981	81.3	171	31	62	50	41	62	66	0	0	0	335	150	132	317
Unigene852_CUNkxmT	1	3479	0	>jcf7180062957228	-1	-2	36078	271	587	114	157	72	126	157	80	0	0	0	1100	630	30041	29571
Unigene853_CUNkxmT	1	2673	0	>jcf7180063100728	3	1	61492	373	809	141	156	90	151	156	96	0	0	0	591	1058	24625	25092
Unigene854_CUNkxmT	1	749	2e-71	>jcf7180061551376	-1	1	12310	209	451	94	132	71	105	132	79	0	0	0	428	33	5128	5523
Unigene855_CUNkxmT	1	2069	0	>jcf7180061551376	-1	1	12310	593	1289	263	404	65	310	404	76	0	0	0	1748	537	5128	6339
Unigene856_CUNkxmT	1	571	3e-72	>jcf7180063228258	2	3	453528	191	416	75	107	70	84	107	78	0	0	0	68	388	331416	331736
Unigene857_CUNkxmT	1	722	3e-79	>jcf7180063197261	-1	2	153900	105	223	41	49	83	46	49	93	0	0	0	338	192	69263	69409
Unigene858_CUNkxmT	1	272	3e-27	>jcf7180063156121	-1	-1	13451	126	270	49	88	55	68	88	77	0	0	0	272	9	6218	5955
Unigene859_CUNkxmT	1	339	2e-14	>jcf7180061457779	2	-1	1477	84.9	179	33	41	80	38	41	92	0	0	0	29	151	1222	1100
Unigene861_CUNkxmT	1	3347	0	>jcf7180063219377	-2	-2	235245	292	631	124	132	93	126	132	95	0	0	0	2233	1838	97373	96978
Unigene863_CUNkxmT	1	1751	3e-94	>jcf7180063110345	3	1	98370	186	402	76	114	66	94	114	82	0	0	0	756	1097	92128	92469
Unigene864_CUNkxmT	1	371	6e-05	>jcf7180062998983	1	1	23053	53.8	111	23	49	46	26	49	53	0	0	0	196	342	16789	16935
Unigene865_CUNkxmT	1	221	9e-12	>jcf7180063015619	-2	2	31294	71.2	149	28	37	75	32	37	86	0	0	0	112	2	24095	24205
Unigene866_CUNkxmT	1	309	2e-18	>jcf7180063173647	1	-1	26311	59.7	124	28	54	51	33	54	61	0	0	0	145	306	21193	21032
Unigene868_CUNkxmT	1	1397	9e-87	>jcf7180063182570	2	2	44573	106	227	48	97	49	60	97	61	0	0	0	650	940	33695	33985
Unigene869_CUNkxmT	1	1859	4e-90	>jcf7180062931711	3	3	69275	334	723	141	204	69	165	204	80	0	0	0	729	1340	40896	41507
Unigene870_CUNkxmT	1	1419	1e-171	>jcf7180062887215	-3	1	38873	609	1324	243	331	73	286	331	86	0	0	0	1417	425	33625	34617
Unigene871_CUNkxmT	1	547	4e-46	>jcf7180063139654	1	-2	130592	120	256	48	68	70	57	68	83	0	0	0	289	492	22258	22055
Unigene873_CUNkxmT	1	1194	3e-79	>jcf7180062959532	1	-2	43041	120	261	59	130	45	76	130	58	0	0	0	682	1071	7931	7542
Unigene874_CUNkxmT	1	232	5e-07	>jcf7180063178332	2	-3	59079	47.3	97	21	63	33	37	63	58	0	0	0	2	190	23728	23540
Unigene875_CUNkxmT	1	217	1e-16	>deg7180051090866	1	-3	408	90.7	192	37	72	51	50	72	69	0	0	0	1	216	298	83
Unigene876_CUNkxmT	1	913	5e-10	>jcf7180062638548	1	-1	46349	65.2	136	28	47	59	34	47	72	0	0	0	526	666	12500	12360
Unigene877_CUNkxmT	1	988	7e-19	>jcf7180063051861	3	-2	105479	89.6	194	37	61	60	46	61	75	0	0	0	648	830	9229	9047
Unigene878_CUNkxmT	1	237	1e-08	>jcf7180063109336	1	3	63143	48	101	18	35	51	25	35	71	0	0	0	46	150	24585	24689
Unigene879_CUNkxmT	1	387	5e-22	>jcf7180062980886	3	-2	28155	91.6	198	42	84	50	58	84	69	0	0	0	93	344	18941	18690
Unigene880_CUNkxmT	1	258	1e-08	>jcf7180063206923	-1	-3	131125	64.8	135	28	80	35	45	80	56	0	0	0	243	4	95774	95535
Unigene882_CUNkxmT	1	1485	2e-57	>jcf7180061858793	-3	-2	45944	94.1	199	36	44	81	38	44	86	0	0	0	1108	977	43015	42884
Unigene883_CUNkxmT	1	1639	1e-96	>jcf7180063004788	-1	-1	42610	135	290	50	65	76	58	65	89	0	0	0	1303	1109	31987	31793
Unigene884_CUNkxmT	1	440	5e-05	>jcf7180063016272	-2	2	95860	54.2	112	24	32	75	24	32	75	0	0	0	334	239	9935	10030
Unigene886_CUNkxmT	1	1641	0	>jcf7180063049387	-2	-2	87835	487	1057	199	255	78	229	255	89	0	0	0	944	180	57873	57109
Unigene887_CUNkxmT	1	1172	1e-35	>jcf7180063057743	2	-3	87447	158	339	62	71	87	67	71	94	0	0	0	959	1171	26119	25907
Unigene888_CUNkxmT	1	1086	1e-60	>jcf7180063161827	-2	2	16280	172	376	73	107	68	88	107	82	0	0	0	404	84	4124	4444
Unigene889_CUNkxmT	1	2156	0	>jcf7180062918392	-3	2	69087	421	919	172	235	73	197	235	83	0	0	0	894	190	48407	49111
Unigene890_CUNkxmT	1	251	2e-28	>jcf7180062511428	1	3	8427	130	279	47	76	61	63	76	82	0	0	0	19	246	4914	5141
Unigene893_CUNkxmT	1	2682	1e-155	>jcf7180062961830	2	2	116813	113	242	44	51	86	47	51	92	0	0	0	1916	2068	19157	19309
Unigene894_CUNkxmT	1	254	6e-05	>jcf7180063151697	-1	1	49447	52.4	109	23	31	74	27	31	87	0	0	0	95	3	33169	33261
Unigene895_CUNkxmT	1	725	2e-14	>jcf7180063062890	1	-2	62287	86.8	183	34	40	85	39	40	97	0	0	0	295	414	19392	19273
Unigene896_CUNkxmT	1	599	4e-08	>jcf7180063018829	-1	3	38656	60.2	125	23	41	56	33	41	80	0	0	0	512	390	17226	17348
Unigene897_CUNkxmT	1	238	1e-36	>jcf7180062997169	2	-2	28329	157	337	64	78	82	71	78	91	0	0	0	2	235	14081	13848
Unigene898_CUNkxmT	1	728	8e-27	>jcf7180063047593	3	1	82714	90.4	191	43	95	45	55	95	57	0	0	0	240	524	6574	6858
Unigene899_CUNkxmT	1	1447	1e-151	>jcf7180063212852	-3	-2	24662	235	507	98	140	70	110	140	78	0	0	0	1034	615	16489	16070
Unigene900_CUNkxmT	1	227	9e-33	>jcf7180063227829	3	-1	2559185	144	310	58	70	82	66	70	94	0	0	0	3	212	1744904	1744695
Unigene902_CUNkxmT	1	297	4e-16	>jcf7180063206539	-3	-2	519976	90	190	35	57	61	48	57	84	0	0	0	202	32	288978	288808
Unigene904_CUNkxmT	1	928	3e-57	>jcf7180063141462	1	-1	39611	105	224	39	48	81	42	48	87	0	0	0	451	594	35141	34998
Unigene905_CUNkxmT	1	1204	1e-49	>jcf7180063051812	-3	-1	66016	103	220	41	55	74	50	55	90	0	0	0	1199	1035	47356	47192
Unigene906_CUNkxmT	1	1362	1e-147	>jcf7180063083256	-3	3	105484	396	859	153	263	58	204	263	77	0	0	0	1354	566	72453	73241
Unigene907_CUNkxmT	1	741	1e-13	>jcf7180063139730	-3	-2	57987	54.2	112	21	37	56	29	37	78	0	0	0	211	101	47840	47730
Unigene910_CUNkxmT	1	2198	4e-86	>jcf7180059428387	2	1	47488	171	368	66	96	68	82	96	85	0	0	0	812	1099	16102	16389
Unigene911_CUNkxmT	1	1606	2e-66	>jcf7180063101618	-2	3	34941	120	257	54	70	77	57	70	81	0	0	0	1068	859	22230	22439
Unigene912_CUNkxmT	1	1702	1e-173	>jcf7180062954877	-1	3	19065	328	710	138	202	68	160	202	79	0	0	0	1534	929	8127	8732
Unigene913_CUNkxmT	1	4381	1e-117	>jcf7180060178059	1	3	1757	161	346	65	110	59	81	110	73	0	0	0	1390	1719	120	449
Unigene914_CUNkxmT	1	579	1e-90	>jcf7180063048866	-3	3	55669	339	734	142	162	87	147	162	90	0	0	0	577	92	53007	53492
Unigene915_CUNkxmT	1	1570	0	>jcf7180062969066	3	1	50255	352	763	152	178	85	156	178	87	0	0	0	846	1379	11215	11748
Unigene916_CUNkxmT	1	1500	4e-34	>jcf7180059860839	-1	-1	4983	121	259	61	130	46	75	130	57	0	0	0	1485	1096	4983	4594
Unigene918_CUNkxmT	1	1000	1e-81	>jcf7180063169728	-3	3	122274	259	560	109	130	83	118	130	90	0	0	0	731	342	12021	12410
Unigene919_CUNkxmT	1	1775	6e-46	>jcf7180063051077	1	-3	55897	96.8	205	36	51	70	42	51	82	0	0	0	988	1140	26864	26712
Unigene920_CUNkxmT	1	1866	0	>jcf7180062773278	2	-2	23703	499	1084	206	268	76	227	268	84	0	0	0	563	1366	20414	19611
Unigene921_CUNkxmT	1	1185	4e-73	>jcf7180061386041	-1	-1	26605	112	239	52	109	47	70	109	64	0	0	0	759	433	8344	8018
Unigene922_CUNkxmT	1	2175	0	>jcf7180063207173	-1	2	548883	586	1274	243	317	76	276	317	87	0	0	0	1623	673	279356	280306
Unigene923_CUNkxmT	1	1156	9e-60	>jcf7180063040158	-1	-3	47286	136	291	51	64	79	56	64	87	0	0	0	481	290	33484	33293
Unigene924_CUNkxmT	1	1199	4e-68	>jcf7180062870578	-3	-3	148091	96.8	205	39	45	86	43	45	95	0	0	0	681	547	134910	134776
Unigene925_CUNkxmT	1	809	1e-100	>jcf7180059984194	1	-2	5250	184	397	74	108	68	87	108	80	0	0	0	199	522	2810	2487
Unigene926_CUNkxmT	1	309	1e-10	>jcf7180063034267	2	-1	12914	54.7	113	19	44	43	33	44	75	0	0	0	176	307	6896	6765
Unigene928_CUNkxmT	1	1145	2e-46	>jcf7180062995342	1	-2	20652	88.1	186	34	49	69	40	49	81	0	0	0	217	363	18677	18531
Unigene932_CUNkxmT	1	662	1e-56	>jcf7180063158110	2	-2	64632	88.9	188	33	43	76	36	43	83	0	0	0	110	238	12443	12315
Unigene934_CUNkxmT	1	269	7e-07	>jcf7180062973779	-2	-3	77153	46	94	19	27	70	22	27	81	0	0	0	82	2	56199	56119
Unigene935_CUNkxmT	1	537	5e-06	>jcf7180063124547	1	-2	16196	53.8	111	18	32	56	27	32	84	0	0	0	61	156	10546	10451
Unigene936_CUNkxmT	1	368	1e-16	>jcf7180063192185	3	-1	113914	92.3	195	37	61	60	46	61	75	0	0	0	186	368	10555	10373
Unigene937_CUNkxmT	1	368	2e-13	>jcf7180062582453	3	1	6585	64.4	135	28	63	44	45	63	71	0	0	0	24	212	4675	4863
Unigene938_CUNkxmT	1	323	8e-26	>jcf7180062999267	2	-3	56936	109	233	45	45	100	45	45	100	0	0	0	17	151	39036	38902
Unigene940_CUNkxmT	1	392	8e-45	>jcf7180059486168	-1	1	3579	186	400	75	104	72	83	104	79	0	0	0	392	81	82	393
Unigene941_CUNkxmT	1	460	1e-60	>jcf7180063192556	-3	-3	39902	110	234	44	59	74	53	59	89	0	0	0	389	213	23697	23521
Unigene943_CUNkxmT	1	788	6e-07	>jcf7180060009119	-3	-1	389	62	129	25	43	58	31	43	72	0	0	0	771	643	260	132
Unigene944_CUNkxmT	1	1602	1e-121	>jcf7180063094452	-2	-2	32207	228	492	89	96	92	95	96	98	0	0	0	959	672	23689	23402
Unigene945_CUNkxmT	1	1438	1e-121	>jcf7180063094452	-2	-2	32207	228	493	91	100	91	97	100	97	0	0	0	795	496	23689	23390
Unigene946_CUNkxmT	1	648	6e-18	>jcf7180063117274	-1	-1	74035	60.3	125	26	56	46	28	56	50	0	0	0	306	139	26437	26270
Unigene947_CUNkxmT	1	944	7e-44	>jcf7180063121709	-2	1	32172	70.3	147	26	36	72	31	36	86	0	0	0	544	437	8224	8331
Unigene948_CUNkxmT	1	928	6e-09	>deg7180049068684	-1	-2	202	39.6	80	16	32	50	20	32	62	0	0	0	529	434	114	19
Unigene949_CUNkxmT	1	1733	4e-72	>jcf7180063081147	-1	3	19027	231	498	90	142	63	114	142	80	0	0	0	944	519	840	1265
Unigene950_CUNkxmT	1	1703	1e-74	>jcf7180063033230	-1	-1	51598	287	622	113	190	59	146	190	76	0	0	0	1052	483	5236	4667
Unigene951_CUNkxmT	1	1541	9e-74	>jcf7180062969298	-1	-3	76565	216	467	86	124	69	102	124	82	0	0	0	938	567	49035	48664
Unigene952_CUNkxmT	1	1511	1e-75	>jcf7180063033230	-1	-1	51598	291	629	116	220	52	154	220	70	0	0	0	1142	483	5326	4667
Unigene953_CUNkxmT	1	1436	1e-125	>jcf7180063131399	-3	2	38138	264	571	104	133	78	122	133	91	0	0	0	723	325	4844	5242
Unigene954_CUNkxmT	1	898	1e-11	>jcf7180063015942	-2	3	20695	42.8	87	23	77	29	39	77	50	0	0	0	774	544	20133	20363
Unigene955_CUNkxmT	1	1674	1e-150	>jcf7180063227683	-1	-1	223813	533	1157	208	258	80	235	258	91	0	0	0	1314	541	138337	137564
Unigene956_CUNkxmT	1	1699	0	>jcf7180062392187	2	3	8714	527	1145	219	243	90	224	243	92	0	0	0	236	964	2025	2753
Unigene957_CUNkxmT	1	1929	1e-176	>jcf7180062799977	-3	-3	24577	197	425	77	87	88	83	87	95	0	0	0	1273	1013	15317	15057
Unigene958_CUNkxmT	1	953	4e-28	>jcf7180063220059	-3	3	176662	97.3	206	35	52	67	41	52	78	0	0	0	711	556	11505	11660
Unigene959_CUNkxmT	1	1770	0	>jcf7180063166164	-3	3	76185	564	1226	239	279	85	252	279	90	0	0	0	1408	572	49011	49847
Unigene960_CUNkxmT	1	1574	7e-43	>jcf7180063117274	-1	-1	74035	124	266	51	66	77	52	66	78	0	0	0	1145	948	26557	26360
Unigene963_CUNkxmT	1	634	2e-24	>jcf7180062514503	-2	2	8964	107	229	47	53	88	50	53	94	0	0	0	594	436	6326	6484
Unigene964_CUNkxmT	1	550	2e-25	>jcf7180062514503	-2	2	8964	110	235	46	58	79	55	58	94	0	0	0	510	337	6326	6499
Unigene965_CUNkxmT	1	809	2e-07	>jcf7180063129238	-2	-2	9623	46	94	14	23	60	16	23	69	0	0	0	523	455	2506	2438
Unigene967_CUNkxmT	1	759	1e-19	>jcf7180062937146	-1	2	73760	84.5	178	31	35	88	33	35	94	0	0	0	576	472	44900	45004
Unigene968_CUNkxmT	1	438	4e-54	>jcf7180063030104	2	-2	122427	217	468	91	121	75	98	121	80	0	0	0	74	436	121052	120690
Unigene969_CUNkxmT	1	383	9e-46	>jcf7180063111015	3	3	51815	189	407	77	80	96	79	80	98	0	0	0	144	383	24285	24524
Unigene971_CUNkxmT	1	1891	1e-164	>jcf7180062532429	1	3	9409	587	1276	243	286	84	260	286	90	0	0	0	196	1053	57	914
Unigene972_CUNkxmT	1	1855	1e-136	>jcf7180063065204	1	1	25851	259	561	102	126	80	113	126	89	0	0	0	208	585	19324	19701
Unigene973_CUNkxmT	1	1214	2e-83	>jcf7180062978114	1	-3	90512	188	406	74	84	88	81	84	96	0	0	0	199	450	9294	9043
Unigene975_CUNkxmT	1	504	8e-23	>jcf7180062843045	2	1	9027	113	242	47	54	87	48	54	88	0	0	0	2	163	8398	8559
Unigene976_CUNkxmT	1	744	1e-119	>jcf7180062989701	-1	-3	30751	197	425	79	80	98	80	80	100	0	0	0	480	241	5150	4911
Unigene977_CUNkxmT	1	676	5e-50	>jcf7180062986718	-3	-3	14897	134	288	53	69	76	58	69	84	0	0	0	416	210	11316	11110
Unigene978_CUNkxmT	1	870	1e-77	>jcf7180063002337	-3	2	26926	297	642	124	141	87	130	141	92	0	0	0	682	260	21233	21655
Unigene979_CUNkxmT	1	1734	0	>jcf7180063217390	-1	-1	13574	1049	2285	447	507	88	463	507	91	0	0	0	1722	202	2525	1005
Unigene981_CUNkxmT	1	437	6e-06	>jcf7180063206164	-2	-1	30946	57.4	119	20	36	55	27	36	75	0	0	0	274	167	20443	20336
Unigene982_CUNkxmT	1	1083	1e-64	>jcf7180063051055	3	-1	24403	126	270	51	65	78	57	65	87	0	0	0	432	626	8179	7985
Unigene983_CUNkxmT	1	338	3e-31	>jcf7180062863084	2	-1	41284	140	301	58	66	87	62	66	93	0	0	0	125	322	30241	30044
Unigene984_CUNkxmT	1	1214	2e-82	>jcf7180063078294	1	-3	28740	207	446	85	92	92	90	92	97	0	0	0	520	795	9091	8816
Unigene985_CUNkxmT	1	1328	7e-74	>jcf7180063030104	-3	-2	122427	245	529	100	146	68	114	146	78	0	0	0	1047	610	121001	120564
Unigene986_CUNkxmT	1	1880	3e-77	>jcf7180062285912	-1	-3	9317	268	579	115	204	56	144	204	70	0	0	0	1349	738	1755	1144
Unigene987_CUNkxmT	1	1258	1e-117	>jcf7180063208934	2	-2	26181	230	497	89	112	79	100	112	89	0	0	0	464	799	14120	13785
Unigene988_CUNkxmT	1	409	2e-12	>jcf7180062960572	-2	3	20225	57	118	25	48	52	31	48	64	0	0	0	255	112	15783	15926
Unigene989_CUNkxmT	1	241	4e-07	>jcf7180062960572	-2	3	20225	39.2	84	15	25	60	18	25	72	0	0	0	204	130	15888	15962
Unigene991_CUNkxmT	1	209	1e-37	>jcf7180063204722	2	-2	67100	160	345	69	69	100	69	69	100	0	0	0	2	208	44086	43880
Unigene992_CUNkxmT	1	1494	1e-170	>jcf7180062998709	1	-2	46727	252	544	99	118	83	110	118	93	0	0	0	406	759	12841	12488
Unigene993_CUNkxmT	1	701	2e-07	>jcf7180062892836	-2	1	61940	63.4	132	26	28	92	28	28	100	0	0	0	484	401	60712	60795
Unigene994_CUNkxmT	1	913	1e-43	>jcf7180063197317	-3	-3	24386	85.4	180	32	39	82	36	39	92	0	0	0	575	459	19068	18952
Unigene995_CUNkxmT	1	1059	2e-91	>jcf7180063059072	-1	-3	68091	257	555	102	114	89	109	114	95	0	0	0	660	319	28522	28181
Unigene997_CUNkxmT	1	2384	0	>jcf7180063003145	3	1	77382	1096	2386	453	493	91	479	493	97	0	0	0	351	1829	4981	6459
Unigene998_CUNkxmT	1	1103	1e-57	>jcf7180063003521	2	1	223421	230	497	89	141	63	107	141	75	0	0	0	308	730	154657	155079
Unigene999_CUNkxmT	1	2643	0	>jcf7180062996810	-3	2	52231	330	714	134	162	82	143	162	88	0	0	0	1687	1202	25433	25918
Unigene1000_CUNkxmT	1	1255	2e-82	>jcf7180060061463	-3	-3	76042	287	622	120	125	96	125	125	100	0	0	0	803	429	58487	58113
Unigene1001_CUNkxmT	1	311	1e-61	>jcf7180062968956	2	2	44232	241	521	98	100	98	99	100	99	0	0	0	11	310	36068	36367
Unigene1002_CUNkxmT	1	529	4e-30	>jcf7180062958835	-3	-2	54475	91.3	193	41	46	89	43	46	93	0	0	0	239	102	19134	18997
Unigene1003_CUNkxmT	1	948	2e-68	>jcf7180063066473	2	2	54193	108	230	45	58	77	50	58	86	0	0	0	449	622	18809	18982
Unigene1004_CUNkxmT	1	764	1e-45	>jcf7180062848651	1	1	7613	183	394	73	126	57	86	126	68	0	0	0	64	441	28	405
Unigene1005_CUNkxmT	1	1489	1e-120	>jcf7180062573939	-3	3	95633	112	240	43	47	91	45	47	95	0	0	0	1085	945	17151	17291
Unigene1006_CUNkxmT	1	1176	4e-63	>jcf7180062682195	3	2	13914	131	280	52	69	75	61	69	88	0	0	0	345	551	554	760
Unigene1007_CUNkxmT	1	1158	4e-15	>deg7180048484687	-1	-3	239	67.5	141	16	17	94	16	17	94	0	0	0	51	1	153	103
Unigene1008_CUNkxmT	1	1580	6e-18	>jcf7180060352591	1	2	986	78.5	165	30	57	52	38	57	66	0	0	0	577	747	218	388
Unigene1009_CUNkxmT	1	546	2e-10	>jcf7180062981432	1	2	47727	73	153	27	28	96	28	28	100	0	0	0	1	84	37442	37525
Unigene1010_CUNkxmT	1	2302	1e-173	>jcf7180063228497	-1	3	2662173	200	431	84	92	91	88	92	95	0	0	0	1258	983	2608404	2608679
Unigene1011_CUNkxmT	1	1173	2e-69	>jcf7180062304976	-2	1	20349	188	406	75	87	86	82	87	94	0	0	0	998	738	8167	8427
Unigene1012_CUNkxmT	1	1130	3e-66	>jcf7180062755394	-2	-1	45253	108	230	44	48	91	46	48	95	0	0	0	571	428	28810	28667
Unigene1013_CUNkxmT	1	784	3e-74	>jcf7180063006906	3	1	87092	248	535	103	119	86	113	119	94	0	0	0	75	431	16327	16683
Unigene1014_CUNkxmT	1	699	1e-24	>jcf7180062890997	-2	-3	49792	107	229	45	49	91	45	49	91	0	0	0	419	273	46385	46239
Unigene1015_CUNkxmT	1	1250	1e-105	>jcf7180062897714	-2	2	120488	208	449	83	119	69	98	119	82	0	0	0	1021	665	28952	29308
Unigene1016_CUNkxmT	1	1646	1e-149	>jcf7180063163560	1	-1	15743	330	715	138	161	85	150	161	93	0	0	0	610	1092	5489	5007
Unigene1017_CUNkxmT	1	2192	1e-178	>jcf7180063049858	2	2	98691	155	334	63	82	76	68	82	82	0	0	0	1085	1330	54317	54562
Unigene1018_CUNkxmT	1	1454	2e-16	>jcf7180063008821	-2	2	25536	94.2	204	46	97	47	62	97	63	0	0	0	421	131	15953	16243
Unigene1019_CUNkxmT	1	1436	2e-16	>jcf7180063008821	-2	2	25536	94.2	204	46	97	47	62	97	63	0	0	0	421	131	15953	16243
Unigene1020_CUNkxmT	1	482	3e-24	>jcf7180062936893	2	2	5960	96.8	205	39	43	90	41	43	95	0	0	0	2	130	563	691
Unigene1021_CUNkxmT	1	1177	9e-15	>jcf7180062429275	-3	-1	20339	88.6	187	40	101	39	53	101	52	0	0	0	926	624	518	216
Unigene1022_CUNkxmT	1	665	2e-59	>jcf7180062990841	-3	-1	57133	235	508	98	120	81	109	120	90	0	0	0	657	298	50650	50291
Unigene1023_CUNkxmT	1	963	1e-95	>jcf7180063187694	3	-3	121952	260	562	102	147	69	125	147	85	0	0	0	351	791	50619	50179
Unigene1024_CUNkxmT	1	2023	1e-113	>jcf7180062916485	-2	-3	78606	137	293	54	68	79	62	68	91	0	0	0	999	796	57073	56870
Unigene1025_CUNkxmT	1	1627	8e-88	>jcf7180062952705	-2	-3	499087	177	382	71	84	84	77	84	91	0	0	0	675	424	223811	223560
Unigene1027_CUNkxmT	1	724	1e-33	>jcf7180063030104	3	-2	122427	150	322	55	69	79	57	69	82	0	0	0	3	209	120710	120504
Unigene1028_CUNkxmT	1	790	4e-23	>jcf7180063214134	1	2	57238	95.9	203	42	61	68	48	61	78	0	0	0	184	366	21893	22075
Unigene1029_CUNkxmT	1	262	1e-17	>jcf7180063109791	-2	-2	34520	95	201	38	41	92	39	41	95	0	0	0	123	1	11551	11429
Unigene1030_CUNkxmT	1	1399	1e-149	>jcf7180063200049	2	1	128285	267	578	100	115	86	107	115	93	0	0	0	236	580	25087	25431
Unigene1031_CUNkxmT	1	1866	1e-124	>jcf7180062978308	-2	1	103947	394	855	161	191	84	173	191	90	0	0	0	1625	1053	55084	55656
Unigene1032_CUNkxmT	1	1023	3e-41	>jcf7180063135675	-2	-3	54382	96.4	204	40	52	76	43	52	82	0	0	0	761	606	34949	34794
Unigene1033_CUNkxmT	1	989	5e-82	>jcf7180063204580	-1	1	164486	201	433	83	107	77	98	107	91	0	0	0	788	468	76531	76851
Unigene1034_CUNkxmT	1	1989	0	>jcf7180063220345	2	3	2762483	360	781	150	179	83	164	179	91	0	0	0	521	1057	1542681	1543217
Unigene1035_CUNkxmT	1	1325	1e-107	>jcf7180062586628	3	-2	53188	165	355	69	81	85	72	81	88	0	0	0	216	458	43239	42997
Unigene1036_CUNkxmT	1	1532	2e-80	>jcf7180063157482	2	-3	173454	115	246	46	49	93	47	49	95	0	0	0	443	589	82189	82043
Unigene1037_CUNkxmT	1	2017	1e-157	>jcf7180063151027	3	-3	43272	109	232	46	51	90	49	51	96	0	0	0	774	926	35302	35150
Unigene1038_CUNkxmT	1	3403	0	>jcf7180063207283	2	3	624221	204	440	76	86	88	84	86	97	0	0	0	1271	1528	354693	354950
Unigene1039_CUNkxmT	1	2095	1e-138	>jcf7180062841319	-3	1	50807	101	216	39	49	79	43	49	87	0	0	0	842	696	29071	29217
Unigene1040_CUNkxmT	1	442	3e-07	>jcf7180059987430	2	-1	1257	61.6	128	28	69	40	37	69	53	0	0	0	2	208	786	580
Unigene1041_CUNkxmT	1	1253	4e-05	>jcf7180062985620	1	3	49512	56.5	117	21	30	70	22	30	73	0	0	0	577	666	16980	17069
Unigene1042_CUNkxmT	1	781	2e-21	>jcf7180062533852	2	-1	26146	85.8	181	36	44	81	39	44	88	0	0	0	257	388	14620	14489
Unigene1043_CUNkxmT	1	2109	3e-88	>jcf7180062899979	3	3	29928	148	318	57	64	89	61	64	95	0	0	0	1074	1265	22422	22613
Unigene1044_CUNkxmT	1	1254	8e-71	>jcf7180063188726	1	2	60909	202	435	78	89	87	87	89	97	0	0	0	322	588	11756	12022
Unigene1045_CUNkxmT	1	857	1e-105	>jcf7180063185629	-2	2	46108	348	754	143	154	92	150	154	97	0	0	0	856	395	43625	44086
Unigene1046_CUNkxmT	1	910	2e-13	>jcf7180063147763	2	-3	7701	60.2	125	23	27	85	23	27	85	0	0	0	440	520	6676	6596
Unigene1047_CUNkxmT	1	1796	1e-110	>jcf7180063056071	-3	-1	7065	96.4	204	40	48	83	46	48	95	0	0	0	879	736	3396	3253
Unigene1048_CUNkxmT	1	1411	4e-42	>jcf7180062893348	2	2	8057	179	386	70	88	79	76	88	86	0	0	0	509	772	5138	5401
Unigene1049_CUNkxmT	1	1347	3e-54	>jcf7180063183820	-2	2	79524	169	363	85	177	48	101	177	57	0	0	0	1013	483	55454	55984
Unigene1050_CUNkxmT	1	286	3e-13	>jcf7180063022321	1	3	141162	51	105	20	24	83	22	24	91	0	0	0	214	285	109845	109916
Unigene1051_CUNkxmT	1	1358	1e-58	>jcf7180063205808	1	-1	131656	184	396	80	122	65	87	122	71	0	0	0	241	606	117745	117380
Unigene1052_CUNkxmT	1	1799	3e-90	>jcf7180059579966	1	1	53022	340	736	134	230	58	183	230	79	0	0	0	283	972	6706	7395
Unigene1053_CUNkxmT	1	982	3e-06	>jcf7180063121862	2	-3	35867	52.4	108	22	49	44	32	49	65	0	0	0	233	379	23130	22984
Unigene1054_CUNkxmT	1	1230	2e-42	>jcf7180062969957	-2	1	23570	90.9	192	35	63	55	49	63	77	0	0	0	1061	873	10153	10341
Unigene1055_CUNkxmT	1	933	3e-33	>jcf7180063139258	2	-2	70324	149	320	61	71	85	65	71	91	0	0	0	170	382	52692	52480
Unigene1056_CUNkxmT	1	1004	2e-94	>jcf7180062976913	-2	3	84759	240	518	105	145	72	119	145	82	0	0	0	532	98	8937	9371
Unigene1057_CUNkxmT	1	1082	9e-46	>jcf7180063205471	3	-2	185243	76.2	160	26	33	78	31	33	93	0	0	0	504	602	174712	174614
Unigene1058_CUNkxmT	1	742	1e-20	>jcf7180062940536	-2	-1	451288	107	228	42	56	75	44	56	78	0	0	0	408	241	97744	97577
Unigene1059_CUNkxmT	1	902	3e-46	>jcf7180063158734	-1	1	33154	192	414	80	118	67	95	118	80	0	0	0	761	408	25678	26031
Unigene1060_CUNkxmT	1	1246	1e-51	>jcf7180062306717	3	-2	24609	183	395	91	172	52	102	172	59	0	0	0	318	833	14660	14145
Unigene1061_CUNkxmT	1	1030	5e-36	>jcf7180063017127	3	-3	30182	136	291	46	66	69	54	66	81	0	0	0	237	434	21069	20872
Unigene1062_CUNkxmT	1	1942	0	>jcf7180063002723	2	1	66092	648	1410	254	301	84	279	301	92	0	0	0	626	1528	57013	57915
Unigene1063_CUNkxmT	1	1684	1e-126	>jcf7180062945788	-3	1	223555	230	497	98	103	95	101	103	98	0	0	0	1211	903	34744	35052
Unigene1064_CUNkxmT	1	2112	0	>jcf7180062952624	3	-1	551819	361	783	136	152	89	143	152	94	0	0	0	564	1019	250871	250416
Unigene1065_CUNkxmT	1	582	1e-41	>jcf7180063206399	3	3	215914	143	306	59	69	85	62	69	89	0	0	0	270	476	17586	17792
Unigene1066_CUNkxmT	1	1411	4e-74	>jcf7180063118011	1	1	22833	224	483	94	138	68	110	138	79	0	0	0	463	876	8974	9387
Unigene1067_CUNkxmT	1	1906	1e-174	>jcf7180060869094	3	2	8193	479	1040	198	225	88	211	225	93	0	0	0	483	1157	7316	7990
Unigene1068_CUNkxmT	1	1496	1e-157	>jcf7180063178204	-2	-3	105791	160	345	72	77	93	76	77	98	0	0	0	685	455	28989	28759
Unigene1069_CUNkxmT	1	867	7e-08	>jcf7180063079782	3	-2	26733	39.1	79	18	41	43	26	41	63	0	0	0	261	383	6875	6753
Unigene1071_CUNkxmT	1	1738	1e-153	>jcf7180062882008	3	-3	16476	287	621	119	150	79	135	150	90	0	0	0	915	1364	10474	10025
Unigene1072_CUNkxmT	1	1205	3e-39	>jcf7180062960670	-1	-3	30233	87.7	185	35	62	56	45	62	72	0	0	0	803	618	8091	7906
Unigene1073_CUNkxmT	1	990	2e-83	>jcf7180063178204	2	-2	105791	284	614	123	156	78	140	156	89	0	0	0	5	472	27586	27119
Unigene1075_CUNkxmT	1	823	3e-33	>jcf7180063227630	3	2	589238	149	320	61	71	85	64	71	90	0	0	0	255	467	178190	178402
Unigene1076_CUNkxmT	1	815	9e-13	>jcf7180063206706	-2	-1	208165	81.3	171	34	56	60	44	56	78	0	0	0	628	461	194758	194591
Unigene1077_CUNkxmT	1	412	1e-13	>jcf7180063222151	2	-2	63512	83.1	175	34	35	97	34	35	97	0	0	0	308	412	32464	32360
Unigene1078_CUNkxmT	1	567	9e-54	>jcf7180063180618	2	2	43379	205	443	84	90	93	88	90	97	0	0	0	83	352	34349	34618
Unigene1080_CUNkxmT	1	280	3e-54	>jcf7180063204722	-2	-2	67100	216	468	93	93	100	93	93	100	0	0	0	279	1	44086	43808
Unigene1081_CUNkxmT	1	1570	0	>jcf7180063184265	-1	-2	24569	336	727	141	151	93	146	151	96	0	0	0	829	377	18685	18233
Unigene1082_CUNkxmT	1	1487	1e-110	>jcf7180062294171	-1	1	83498	190	409	77	88	87	80	88	90	0	0	0	827	564	62464	62727
Unigene1083_CUNkxmT	1	948	3e-45	>jcf7180062855726	-3	-3	74111	131	280	55	67	82	62	67	92	0	0	0	628	428	19890	19690
Unigene1084_CUNkxmT	1	1002	2e-66	>jcf7180063227654	2	-2	577128	259	561	110	148	74	127	148	85	0	0	0	269	712	259229	258786
Unigene1085_CUNkxmT	1	996	1e-168	>jcf7180063200592	-1	-3	106040	319	691	126	139	90	130	139	93	0	0	0	825	409	98259	97843
Unigene1086_CUNkxmT	1	1158	1e-32	>jcf7180063202640	3	2	129121	88.6	187	33	42	78	33	42	78	0	0	0	573	698	66314	66439
Unigene1087_CUNkxmT	1	971	1e-25	>jcf7180063202640	2	2	129121	88.6	187	33	42	78	33	42	78	0	0	0	386	511	66314	66439
Unigene1090_CUNkxmT	1	714	8e-33	>jcf7180063139258	2	-2	70324	147	316	60	71	84	65	71	91	0	0	0	191	403	52692	52480
Unigene1091_CUNkxmT	1	1338	2e-85	>jcf7180062955995	-3	-3	31436	193	417	79	91	86	85	91	93	0	0	0	745	473	27930	27658
Unigene1092_CUNkxmT	1	276	9e-18	>jcf7180063083109	-1	-1	35127	95.5	202	41	44	93	43	44	97	0	0	0	132	1	34539	34408
Unigene1093_CUNkxmT	1	2436	0	>jcf7180062512270	-2	-2	33212	423	918	160	209	76	190	209	90	0	0	0	1004	378	6157	5531
Unigene1094_CUNkxmT	1	1595	6e-91	>jcf7180062663485	-2	2	104099	160	344	63	71	88	68	71	95	0	0	0	955	743	25196	25408
Unigene1095_CUNkxmT	1	1690	1e-154	>jcf7180063065204	-1	1	25851	535	1162	212	265	80	238	265	89	0	0	0	1279	485	19318	20112
Unigene1096_CUNkxmT	1	1721	4e-93	>jcf7180062657390	3	2	13200	145	312	70	125	56	83	125	66	0	0	0	633	1007	6539	6913
Unigene1097_CUNkxmT	1	748	4e-38	>jcf7180062954539	3	3	39684	75.8	159	29	30	96	30	30	100	0	0	0	237	326	27624	27713
Unigene1098_CUNkxmT	1	1734	0	>jcf7180061999657	-1	1	10566	228	493	89	112	79	98	112	87	0	0	0	471	136	3814	4149
Unigene1099_CUNkxmT	1	1433	1e-128	>jcf7180063138646	-1	3	69254	110	234	41	59	69	51	59	86	0	0	0	584	408	52092	52268
Unigene1100_CUNkxmT	1	341	3e-05	>jcf7180063038055	3	-1	60648	54.2	112	23	41	56	28	41	68	0	0	0	219	341	32532	32410
Unigene1101_CUNkxmT	1	1855	0	>jcf7180063054643	-1	-2	36182	797	1734	330	360	91	347	360	96	0	0	0	1381	302	16570	15491
Unigene1102_CUNkxmT	1	941	4e-36	>jcf7180062298035	2	-2	36082	159	341	60	78	76	71	78	91	0	0	0	326	559	33765	33532
Unigene1103_CUNkxmT	1	2010	1e-136	>jcf7180063108433	-3	2	69562	143	307	55	70	78	62	70	88	0	0	0	1210	1001	8555	8764
Unigene1104_CUNkxmT	1	1623	1e-131	>jcf7180062764734	-3	2	57033	475	1031	191	264	72	220	264	83	0	0	0	1531	740	32	823
Unigene1105_CUNkxmT	1	1085	1e-127	>jcf7180063200281	-3	2	96344	461	1001	183	209	87	196	209	93	0	0	0	1083	457	86849	87475
Unigene1106_CUNkxmT	1	850	8e-58	>jcf7180063127856	3	1	8474	231	498	91	112	81	97	112	86	0	0	0	165	500	5371	5706
Unigene1107_CUNkxmT	1	1024	1e-59	>jcf7180063180510	-3	-1	40980	111	237	46	65	70	51	65	78	0	0	0	818	624	36354	36160
Unigene1108_CUNkxmT	1	3038	0	>jcf7180063197723	3	2	51285	827	1799	337	467	72	359	467	76	0	0	0	678	2078	7214	8614
Unigene1109_CUNkxmT	1	1947	0	>jcf7180062956609	-1	-1	122416	245	529	103	122	84	113	122	92	0	0	0	1353	988	77386	77021
Unigene1110_CUNkxmT	1	2996	0	>jcf7180063203159	-2	2	235562	277	599	119	188	63	146	188	77	0	0	0	1510	947	90362	90925
Unigene1111_CUNkxmT	1	1835	1e-128	>jcf7180062532195	-2	-3	19046	88.6	187	35	40	87	36	40	90	0	0	0	658	539	2937	2818
Unigene1112_CUNkxmT	1	429	6e-20	>jcf7180063220177	-3	-3	31725	75.8	159	29	46	63	35	46	76	0	0	0	145	8	7894	7757
Unigene1113_CUNkxmT	1	967	3e-64	>jcf7180062988777	2	-3	97268	99.6	211	42	44	95	44	44	100	0	0	0	503	634	44997	44866
Unigene1115_CUNkxmT	1	789	4e-15	>jcf7180063037400	-2	1	65386	60.2	125	20	32	62	22	32	68	0	0	0	626	531	41455	41550
Unigene1116_CUNkxmT	1	678	7e-16	>jcf7180063037400	-2	1	65386	62	129	19	22	86	19	22	86	0	0	0	596	531	41485	41550
Unigene1117_CUNkxmT	1	1920	0	>jcf7180063206105	1	-1	233300	384	832	160	214	74	183	214	85	0	0	0	538	1179	140870	140229
Unigene1118_CUNkxmT	1	2559	1e-120	>jcf7180063211426	-2	1	25680	184	396	80	128	62	94	128	73	0	0	0	1691	1308	20932	21315
Unigene1119_CUNkxmT	1	2542	1e-120	>jcf7180063211426	-3	1	25680	184	396	80	128	62	94	128	73	0	0	0	1691	1308	20932	21315
Unigene1120_CUNkxmT	1	1536	2e-76	>jcf7180062952264	1	-3	246221	166	358	70	94	74	78	94	82	0	0	0	1081	1362	59601	59320
Unigene1121_CUNkxmT	1	683	8e-15	>jcf7180062952264	-2	2	246221	79	166	32	40	80	33	40	82	0	0	0	394	275	54422	54541
Unigene1122_CUNkxmT	1	666	8e-15	>jcf7180062952264	-3	2	246221	79	166	32	40	80	33	40	82	0	0	0	394	275	54422	54541
Unigene1124_CUNkxmT	1	997	8e-89	>jcf7180062982310	2	2	63544	193	417	75	84	89	80	84	95	0	0	0	185	436	44207	44458
Unigene1125_CUNkxmT	1	877	6e-26	>jcf7180063179685	-1	2	122091	98.7	209	40	56	71	46	56	82	0	0	0	637	470	94103	94270
Unigene1127_CUNkxmT	1	1213	1e-104	>jcf7180063121862	2	-1	35867	214	462	83	128	64	102	128	79	0	0	0	347	730	26720	26337
Unigene1128_CUNkxmT	1	2364	1e-146	>jcf7180062916792	-3	3	13353	526	1143	213	268	79	242	268	90	0	0	0	1645	842	7323	8126
Unigene1129_CUNkxmT	1	1438	6e-47	>jcf7180063101888	1	-2	110357	116	247	43	55	78	47	55	85	0	0	0	259	423	76897	76733
Unigene1130_CUNkxmT	1	2290	0	>jcf7180063032366	-1	2	46357	115	245	44	58	75	51	58	87	0	0	0	1627	1454	14804	14977
Unigene1131_CUNkxmT	1	1336	1e-79	>jcf7180063228506	-3	-2	2568412	304	658	122	199	61	152	199	76	0	0	0	995	399	1447767	1447171
Unigene1132_CUNkxmT	1	1485	1e-88	>jcf7180063193036	2	-1	67204	294	636	130	147	88	133	147	90	0	0	0	380	820	11293	10853
Unigene1133_CUNkxmT	1	1405	8e-08	>jcf7180062866546	1	-2	31263	55.6	115	20	37	54	26	37	70	0	0	0	634	744	26285	26175
Unigene1134_CUNkxmT	1	940	9e-90	>jcf7180063112668	1	-1	74716	337	730	149	162	91	155	162	95	0	0	0	100	585	18274	17789
Unigene1135_CUNkxmT	1	2069	0	>jcf7180063227761	2	1	981191	758	1650	320	358	89	344	358	96	0	0	0	647	1720	350734	351807
Unigene1136_CUNkxmT	1	1190	7e-99	>jcf7180063011788	3	2	33044	368	797	158	171	92	167	171	97	0	0	0	192	704	23519	24031
Unigene1137_CUNkxmT	1	899	2e-53	>jcf7180063061996	-1	-3	65130	106	226	41	44	93	43	44	97	0	0	0	539	408	20146	20015
Unigene1138_CUNkxmT	1	634	4e-39	>jcf7180063193463	1	1	48054	168	361	64	88	72	79	88	89	0	0	0	109	372	8884	9147
Unigene1139_CUNkxmT	1	1288	1e-119	>jcf7180063017520	-3	-2	76091	119	255	46	77	59	57	77	74	0	0	0	833	603	25255	25025
Unigene1140_CUNkxmT	1	1324	1e-102	>jcf7180063160899	-1	-1	51608	149	321	61	61	100	61	61	100	0	0	0	808	626	22640	22458
Unigene1141_CUNkxmT	1	608	7e-10	>jcf7180062664936	1	-1	58466	60.2	125	22	30	73	27	30	90	0	0	0	115	204	50000	49911
Unigene1142_CUNkxmT	1	1096	3e-12	>jcf7180063117274	-2	-1	74035	80.3	169	32	72	44	35	72	48	0	0	0	1095	880	26554	26339
Unigene1143_CUNkxmT	1	1032	1e-118	>jcf7180063042203	-2	-3	57388	194	418	75	86	87	82	86	95	0	0	0	476	219	31289	31032
Unigene1144_CUNkxmT	1	806	8e-77	>jcf7180063006906	2	1	87092	252	544	105	124	84	116	124	93	0	0	0	215	586	16312	16683
Unigene1145_CUNkxmT	1	705	3e-22	>jcf7180062613598	1	2	5518	109	232	44	61	72	52	61	85	0	0	0	142	324	485	667
Unigene1146_CUNkxmT	1	1719	0	>jcf7180063185003	-1	1	65666	739	1608	305	345	88	330	345	95	0	0	0	1407	373	25843	26877
Unigene1147_CUNkxmT	1	2121	0	>jcf7180063204190	-1	3	48653	520	1130	196	229	85	217	229	94	0	0	0	1419	733	5400	6086
Unigene1148_CUNkxmT	1	273	1e-08	>jcf7180062522886	-3	1	115370	65.2	136	30	38	78	30	38	78	0	0	0	115	2	48592	48705
Unigene1150_CUNkxmT	1	1717	3e-70	>jcf7180062964647	-1	2	71300	144	310	52	105	49	72	105	68	0	0	0	787	473	22547	22861
Unigene1151_CUNkxmT	1	866	7e-64	>jcf7180063015603	2	3	17534	251	542	99	120	82	106	120	88	0	0	0	131	490	5727	6086
Unigene1152_CUNkxmT	1	2928	0	>jcf7180062953205	3	-1	30074	299	648	121	141	85	133	141	94	0	0	0	1869	2291	18440	18018
Unigene1153_CUNkxmT	1	660	1e-33	>jcf7180062898614	1	-1	58133	127	273	53	61	86	58	61	95	0	0	0	205	387	38777	38595
Unigene1154_CUNkxmT	1	3210	0	>jcf7180062957228	-1	-2	36078	265	574	108	157	68	125	157	79	0	0	0	828	358	30041	29571
Unigene1155_CUNkxmT	1	2348	0	>jcf7180063212852	-3	-2	24662	253	546	106	156	67	125	156	80	0	0	0	606	139	13093	12626
Unigene1156_CUNkxmT	1	1753	0	>jcf7180063070066	-2	-3	36444	270	583	111	157	70	129	157	82	0	0	0	609	139	29167	28697
Unigene1157_CUNkxmT	1	1709	0	>jcf7180063070066	-3	-3	36444	262	566	109	156	69	126	156	80	0	0	0	606	139	29164	28697
Unigene1158_CUNkxmT	1	808	7e-89	>jcf7180063212852	-3	-1	24662	208	449	88	129	68	101	129	78	0	0	0	704	318	14795	14409
Unigene1159_CUNkxmT	1	426	4e-60	>jcf7180062807338	-2	1	6648	183	394	75	93	80	81	93	87	0	0	0	281	3	4786	5064
Unigene1161_CUNkxmT	1	1182	1e-142	>jcf7180062310354	3	2	28158	418	906	179	193	92	183	193	94	0	0	0	162	740	15356	15934
Unigene1162_CUNkxmT	1	867	3e-41	>jcf7180063044571	-3	-1	109964	176	378	70	75	93	74	75	98	0	0	0	634	410	24257	24033
Unigene1163_CUNkxmT	1	2184	0	>jcf7180063067029	-3	-3	120626	384	832	157	218	72	182	218	83	0	0	0	1489	836	94773	94120
Unigene1164_CUNkxmT	1	1358	2e-64	>jcf7180063025979	1	-1	130503	190	410	73	157	46	113	157	71	0	0	0	628	1098	23976	23506
Unigene1165_CUNkxmT	1	774	1e-39	>jcf7180063218977	-2	1	70296	107	229	44	53	83	50	53	94	0	0	0	578	420	8431	8589
Unigene1166_CUNkxmT	1	1060	3e-61	>jcf7180062601369	-1	2	69758	243	524	102	132	77	111	132	84	0	0	0	715	320	44570	44965
Unigene1167_CUNkxmT	1	1252	1e-172	>jcf7180063047463	2	-3	40426	539	1182	222	281	79	242	281	86	0	0	0	2	844	36251	35409
Unigene1168_CUNkxmT	1	2153	0	>jcf7180060079654	2	2	4511	379	822	151	194	77	173	194	89	0	0	0	899	1480	1526	2107
Unigene1169_CUNkxmT	1	984	9e-70	>jcf7180062920720	-2	3	8959	146	314	62	76	81	71	76	93	0	0	0	509	282	3447	3674
Unigene1171_CUNkxmT	1	2241	0	>jcf7180062953204	-3	-3	153710	191	411	74	112	66	93	112	83	0	0	0	676	341	10638	10303
Unigene1172_CUNkxmT	1	420	1e-42	>jcf7180062981973	1	-1	72827	179	385	77	78	98	78	78	100	0	0	0	151	384	49580	49347
Unigene1174_CUNkxmT	1	733	2e-23	>jcf7180062304304	-2	2	15295	116	248	45	61	73	54	61	88	0	0	0	558	376	9404	9586
Unigene1175_CUNkxmT	1	1348	2e-65	>jcf7180063160069	-1	1	32406	257	555	109	165	66	123	165	74	0	0	0	1054	560	15850	16344
Unigene1176_CUNkxmT	1	1193	1e-52	>jcf7180062867081	3	1	68312	92.3	195	41	54	75	45	54	83	0	0	0	99	260	45451	45612
Unigene1178_CUNkxmT	1	1389	1e-161	>jcf7180063187100	2	-3	55396	339	734	131	150	87	146	150	97	0	0	0	152	601	46553	46104
Unigene1179_CUNkxmT	1	3234	0	>jcf7180063203248	2	-2	95594	714	1552	295	366	80	329	366	89	0	0	0	926	2023	30946	29849
Unigene1180_CUNkxmT	1	1239	2e-69	>jcf7180062948583	1	3	80584	145	312	57	74	77	65	74	87	0	0	0	658	879	33348	33569
Unigene1181_CUNkxmT	1	1931	0	>jcf7180063193025	-1	3	60603	499	1084	210	246	85	227	246	92	0	0	0	1238	501	12036	12773
Unigene1182_CUNkxmT	1	3965	0	>jcf7180063012253	-3	-3	112410	233	504	103	115	89	109	115	94	0	0	0	2685	2341	48319	47975
Unigene1184_CUNkxmT	1	2050	1e-151	>jcf7180063126474	-2	-2	82097	118	253	48	55	87	50	55	90	0	0	0	927	763	814	650
Unigene1185_CUNkxmT	1	1047	4e-94	>deg7180054268203	1	-2	1663	166	356	66	73	90	68	73	93	0	0	0	829	1047	1260	1042
Unigene1186_CUNkxmT	1	2063	0	>jcf7180062967007	-1	1	30146	176	378	68	89	76	78	89	87	0	0	0	1625	1359	10462	10728
Unigene1187_CUNkxmT	1	929	4e-37	>jcf7180061292544	1	-2	3142	72.1	151	25	39	64	27	39	69	0	0	0	298	414	1806	1690
Unigene1188_CUNkxmT	1	2739	0	>jcf7180063217229	1	1	97542	233	503	96	128	75	106	128	82	0	0	0	1033	1416	40798	41181
Unigene1189_CUNkxmT	1	1314	8e-32	>jcf7180063058870	3	-2	80821	145	311	64	138	46	86	138	62	0	0	0	246	659	74301	73888
Unigene1190_CUNkxmT	1	1900	2e-51	>jcf7180063145568	3	3	81417	155	333	62	79	78	68	79	86	0	0	0	381	617	48693	48929
Unigene1191_CUNkxmT	1	2070	0	>jcf7180063205785	-1	1	90852	242	522	98	105	93	102	105	97	0	0	0	1557	1243	53350	53664
Unigene1192_CUNkxmT	1	1002	5e-97	>jcf7180063009772	-1	2	62228	227	491	91	102	89	93	102	91	0	0	0	903	598	47579	47884
Unigene1193_CUNkxmT	1	1770	2e-49	>jcf7180062987427	-1	2	31683	109	233	42	70	60	55	70	78	0	0	0	1413	1204	7415	7624
Unigene1194_CUNkxmT	1	899	3e-35	>jcf7180063034523	-1	2	74475	156	335	70	120	58	87	120	72	0	0	0	746	387	70148	70507
Unigene1195_CUNkxmT	1	502	4e-22	>jcf7180063046022	3	2	51550	111	237	48	84	57	60	84	71	0	0	0	105	356	3764	4015
Unigene1196_CUNkxmT	1	1425	4e-66	>jcf7180062987714	1	2	93102	132	283	49	51	96	49	51	96	0	0	0	415	567	56540	56692
Unigene1197_CUNkxmT	1	780	6e-43	>jcf7180059106747	1	-3	7419	111	238	42	45	93	44	45	97	0	0	0	238	372	5374	5240
Unigene1198_CUNkxmT	1	929	2e-09	>jcf7180063201641	-1	3	121982	56.5	117	17	30	56	17	30	56	0	0	0	488	399	60378	60467
Unigene1199_CUNkxmT	1	1948	0	>jcf7180061458278	-1	-1	7143	853	1857	360	408	88	381	408	93	0	0	0	1756	533	5361	4138
Unigene1201_CUNkxmT	1	1695	0	>jcf7180060177065	3	-2	33375	541	1176	217	232	93	225	232	96	0	0	0	513	1208	20327	19632
Unigene1202_CUNkxmT	1	3469	0	>jcf7180063227798	2	1	4913866	147	316	64	89	71	68	89	76	0	0	0	2540	2806	3866554	3866820
Unigene1203_CUNkxmT	1	713	5e-18	>jcf7180063151948	2	2	7067	98.2	208	44	57	77	46	57	80	0	0	0	2	172	5195	5365
Unigene1204_CUNkxmT	1	1218	1e-60	>jcf7180062768866	1	1	82512	136	291	57	64	89	62	64	96	0	0	0	415	606	49417	49608
Unigene1205_CUNkxmT	1	1413	6e-94	>jcf7180062996961	-3	-2	34277	136	291	55	79	69	66	79	83	0	0	0	1111	875	17881	17645
Unigene1207_CUNkxmT	1	1819	1e-112	>jcf7180063069049	-2	2	97543	254	550	105	120	87	111	120	92	0	0	0	1041	682	43592	43951
Unigene1208_CUNkxmT	1	1747	8e-66	>jcf7180063067049	1	-3	36783	101	215	45	102	44	62	102	60	0	0	0	982	1287	8767	8462
Unigene1209_CUNkxmT	1	515	1e-20	>jcf7180063147601	-1	3	151924	75.8	159	28	31	90	30	31	96	0	0	0	509	417	109377	109469
Unigene1210_CUNkxmT	1	1928	0	>jcf7180062751855	1	-1	38323	193	417	79	94	84	87	94	92	0	0	0	1399	1680	19579	19298
Unigene1211_CUNkxmT	1	1020	5e-30	>jcf7180060080137	-1	3	30549	78	164	27	41	65	34	41	82	0	0	0	705	583	4464	4586
Unigene1212_CUNkxmT	1	2038	0	>jcf7180063141341	-1	-3	79520	198	427	86	130	66	97	130	74	0	0	0	1945	1556	71958	71569
Unigene1213_CUNkxmT	1	773	1e-22	>jcf7180063053702	-1	-1	19160	113	242	45	59	76	53	59	89	0	0	0	623	447	4298	4122
Unigene1214_CUNkxmT	1	792	2e-40	>jcf7180062843476	-2	3	65473	93.6	198	38	48	79	46	48	95	0	0	0	485	342	7749	7892
Unigene1215_CUNkxmT	1	528	1e-22	>jcf7180062950208	2	3	73254	113	241	45	63	71	57	63	90	0	0	0	170	358	70902	71090
Unigene1216_CUNkxmT	1	1908	0	>jcf7180063067293	1	1	113361	789	1717	328	365	89	341	365	93	0	0	0	361	1455	95356	96450
Unigene1217_CUNkxmT	1	210	2e-07	>jcf7180063068322	1	1	70333	59.7	124	24	33	72	28	33	84	0	0	0	112	210	11308	11406
Unigene1218_CUNkxmT	1	1268	4e-73	>jcf7180063054672	2	-3	86425	171	369	62	100	62	74	100	74	0	0	0	635	934	19397	19098
Unigene1219_CUNkxmT	1	943	1e-62	>jcf7180063180705	-3	1	122737	220	475	95	105	90	99	105	94	0	0	0	839	525	60898	61212
Unigene1220_CUNkxmT	1	803	2e-63	>jcf7180063180705	-3	1	122737	220	475	95	105	90	99	105	94	0	0	0	699	385	60898	61212
Unigene1221_CUNkxmT	1	413	6e-09	>jcf7180063008889	2	-3	31483	51.5	106	21	30	70	24	30	80	0	0	0	320	409	7418	7329
Unigene1222_CUNkxmT	1	1464	9e-67	>jcf7180063210947	-1	1	308566	261	565	117	183	63	134	183	73	0	0	0	1008	460	213355	213903
Unigene1223_CUNkxmT	1	1145	1e-116	>jcf7180063199263	3	2	120569	426	924	180	201	89	193	201	96	0	0	0	150	752	87902	88504
Unigene1224_CUNkxmT	1	2192	0	>jcf7180062918209	3	-3	29221	199	429	75	90	83	83	90	92	0	0	0	1326	1595	12998	12729
Unigene1225_CUNkxmT	1	932	2e-54	>jcf7180063187694	1	-1	121952	127	273	51	64	79	57	64	89	0	0	0	1	192	49133	48942
Unigene1226_CUNkxmT	1	854	8e-25	>jcf7180062612964	-2	-1	61904	92.3	195	37	49	75	43	49	87	0	0	0	673	527	24602	24456
Unigene1227_CUNkxmT	1	792	2e-48	>jcf7180063194518	-2	2	81931	199	430	85	100	85	94	100	94	0	0	0	788	489	54584	54883
Unigene1228_CUNkxmT	1	2040	2e-97	>jcf7180063166139	-3	2	131357	163	351	62	97	63	78	97	80	0	0	0	1468	1178	76562	76852
Unigene1229_CUNkxmT	1	311	1e-61	>jcf7180063185629	-3	2	46108	241	530	100	103	97	102	103	99	0	0	0	309	1	43337	43645
Unigene1230_CUNkxmT	1	1023	9e-26	>jcf7180063184046	-3	2	95879	75.8	159	28	37	75	29	37	78	0	0	0	703	593	68486	68596
Unigene1231_CUNkxmT	1	1287	8e-86	>jcf7180063216118	-1	-2	462560	169	363	69	79	87	75	79	94	0	0	0	975	739	332920	332684
Unigene1232_CUNkxmT	1	786	2e-51	>jcf7180062386399	2	-3	71863	154	330	67	67	100	67	67	100	0	0	0	257	457	41840	41640
Unigene1233_CUNkxmT	1	2295	2e-06	>jcf7180062830433	-1	-3	62055	43.2	88	16	23	69	18	23	78	0	0	0	933	865	18277	18209
Unigene1235_CUNkxmT	1	894	1e-27	>jcf7180063206958	3	-2	473661	130	279	51	54	94	54	54	100	0	0	0	144	305	392825	392664
Unigene1236_CUNkxmT	1	1137	2e-11	>jcf7180062662840	2	2	36638	77.1	162	28	33	84	32	33	96	0	0	0	188	286	21629	21727
Unigene1237_CUNkxmT	1	1653	1e-143	>jcf7180063065944	1	2	187319	212	457	91	115	79	102	115	88	0	0	0	469	813	88490	88834
Unigene1238_CUNkxmT	1	530	7e-78	>jcf7180062579258	-2	-3	3774	146	313	62	68	91	64	68	94	0	0	0	409	206	1969	1766
Unigene1239_CUNkxmT	1	2588	0	>jcf7180062997301	3	1	71032	388	841	161	196	82	178	196	90	0	0	0	642	1229	5275	5862
Unigene1241_CUNkxmT	1	1044	7e-64	>jcf7180062976999	-2	3	55555	244	527	101	146	69	119	146	81	0	0	0	650	213	44328	44765
Unigene1242_CUNkxmT	1	923	7e-16	>jcf7180062930613	-3	2	26976	91.8	194	34	107	31	46	107	42	0	0	0	690	370	18158	18478
Unigene1243_CUNkxmT	1	2633	0	>jcf7180063003210	-1	1	42471	836	1820	352	422	83	393	422	93	0	0	0	1730	465	30931	32196
Unigene1244_CUNkxmT	1	271	1e-07	>jcf7180062574420	-2	3	7541	62	129	23	33	69	28	33	84	0	0	0	99	1	807	905
Unigene1245_CUNkxmT	1	1220	8e-78	>jcf7180062814339	-3	2	63993	175	376	67	83	80	77	83	92	0	0	0	867	619	31772	32020
Unigene1246_CUNkxmT	1	1401	1e-137	>jcf7180062982691	1	3	54805	495	1074	208	286	72	245	286	85	0	0	0	235	1092	42426	43283
Unigene1247_CUNkxmT	1	918	5e-12	>jcf7180062988856	-1	2	42182	57	118	23	36	63	28	36	77	0	0	0	591	484	8921	9028
Unigene1248_CUNkxmT	1	807	1e-50	>jcf7180062386399	3	-3	71863	154	330	67	67	100	67	67	100	0	0	0	291	491	41840	41640
Unigene1249_CUNkxmT	1	1336	1e-128	>jcf7180062285912	-2	-3	9317	465	1010	199	258	77	220	258	85	0	0	0	1170	397	1872	1099
Unigene1250_CUNkxmT	1	1077	2e-53	>jcf7180063228520	3	-2	3908970	197	425	82	183	44	117	183	63	0	0	0	270	818	707162	706614
Unigene1251_CUNkxmT	1	688	6e-59	>jcf7180063166330	-2	2	78368	234	505	95	115	82	102	115	88	0	0	0	687	343	60881	61225
Unigene1252_CUNkxmT	1	322	4e-13	>jcf7180063025118	-1	1	9132	80.3	169	31	104	29	60	104	57	0	0	0	319	8	2041	2352
Unigene1253_CUNkxmT	1	987	1e-50	>jcf7180063087534	-3	2	40384	133	284	57	115	49	79	115	68	0	0	0	811	467	35996	36340
Unigene1254_CUNkxmT	1	968	1e-50	>jcf7180063087534	-2	2	40384	133	284	57	115	49	79	115	68	0	0	0	811	467	35996	36340
Unigene1259_CUNkxmT	1	626	2e-33	>jcf7180062998817	-1	2	16477	138	297	54	91	59	68	91	74	0	0	0	539	267	11498	11770
Unigene1260_CUNkxmT	1	582	2e-09	>jcf7180062788216	-1	-2	4745	54.7	113	25	57	43	34	57	59	0	0	0	459	289	3859	3689
Unigene1261_CUNkxmT	1	548	4e-30	>jcf7180063025118	-3	1	9132	138	295	65	182	35	104	182	57	0	0	0	546	1	1867	2412
Unigene1262_CUNkxmT	1	539	2e-32	>jcf7180062670079	-1	3	3987	129	277	53	117	45	81	117	69	0	0	0	452	102	291	641
Unigene1263_CUNkxmT	1	501	5e-36	>jcf7180062382270	-1	-3	4885	157	338	70	163	42	104	163	63	0	0	0	498	10	3017	2529
Unigene1264_CUNkxmT	1	455	1e-25	>jcf7180062991613	-1	3	13363	95	201	43	105	40	59	105	56	0	0	0	431	117	249	563
Unigene1265_CUNkxmT	1	426	4e-38	>jcf7180062956450	-1	-2	38429	164	352	65	130	50	88	130	67	0	0	0	390	1	5524	5135
Unigene1267_CUNkxmT	1	350	9e-13	>jcf7180062577885	-3	1	4990	79.4	167	38	114	33	61	114	53	0	0	0	342	1	3883	4224
Unigene1269_CUNkxmT	1	332	3e-14	>jcf7180062577885	-3	1	4990	84.5	178	35	98	35	58	98	59	0	0	0	324	31	3883	4176
Unigene1272_CUNkxmT	1	228	1e-13	>deg7180053050267	-1	-3	533	80.8	170	29	59	49	38	59	64	0	0	0	228	52	246	70
Unigene1275_CUNkxmT	1	4206	0	>jcf7180063200593	-3	2	65209	688	1497	295	366	80	316	366	86	0	0	0	2908	1811	41960	43057
Unigene1276_CUNkxmT	1	1815	1e-149	>jcf7180062857784	1	-1	8620	537	1167	213	291	73	255	291	87	0	0	0	88	960	4357	3485
Unigene1277_CUNkxmT	1	1559	4e-82	>jcf7180062755633	-3	-2	68078	166	357	63	112	56	80	112	71	0	0	0	1095	760	62905	62570
Unigene1278_CUNkxmT	1	1257	4e-68	>jcf7180062814474	-2	3	78650	129	277	53	59	89	56	59	94	0	0	0	896	720	21717	21893
Unigene1279_CUNkxmT	1	342	2e-05	>jcf7180062995149	-1	-3	23101	55.1	114	21	25	84	24	25	96	0	0	0	96	22	12368	12294
Unigene1280_CUNkxmT	1	1701	2e-80	>jcf7180062965236	-3	-2	45312	173	373	68	87	78	74	87	85	0	0	0	814	554	17408	17148
Unigene1281_CUNkxmT	1	2083	1e-167	>jcf7180062726792	-2	2	121246	445	967	190	319	59	229	319	71	0	0	0	1767	811	19187	20143
Unigene1282_CUNkxmT	1	834	8e-87	>jcf7180062996031	-2	3	30284	327	708	136	155	87	147	155	94	0	0	0	713	249	2046	2510
Unigene1283_CUNkxmT	1	1091	1e-116	>jcf7180062242587	3	-2	1059	424	920	166	195	85	174	195	89	0	0	0	240	824	674	90
Unigene1284_CUNkxmT	1	1128	8e-45	>jcf7180063139891	3	-2	106242	114	244	53	111	47	64	111	57	0	0	0	468	800	41981	41649
Unigene1285_CUNkxmT	1	2864	0	>jcf7180059364108	-1	-2	34205	302	653	122	131	93	125	131	95	0	0	0	1424	1032	11008	10616
Unigene1286_CUNkxmT	1	2006	1e-170	>jcf7180063020321	1	3	40799	83.5	176	32	39	82	38	39	97	0	0	0	1318	1434	35157	35273
Unigene1287_CUNkxmT	1	1049	2e-50	>jcf7180062968181	1	-1	55752	87.2	184	39	66	59	42	66	63	0	0	0	499	696	9747	9550
Unigene1288_CUNkxmT	1	1370	3e-96	>jcf7180063035346	-1	-2	26513	165	354	68	90	75	73	90	81	0	0	0	770	501	15193	14924
Unigene1289_CUNkxmT	1	1080	1e-32	>jcf7180060854894	-3	-3	3985	65.7	137	24	39	61	33	39	84	0	0	0	448	332	992	876
Unigene1290_CUNkxmT	1	2562	0	>jcf7180063198334	-3	3	82772	246	532	97	113	85	104	113	92	0	0	0	838	500	73401	73739
Unigene1291_CUNkxmT	1	3258	0	>jcf7180061963705	1	3	19019	949	2065	397	617	64	477	617	77	0	0	0	604	2454	5163	7013
Unigene1293_CUNkxmT	1	1616	1e-122	>jcf7180062917428	-1	-3	116212	224	484	95	105	90	102	105	97	0	0	0	1193	879	87932	87618
Unigene1294_CUNkxmT	1	1906	0	>jcf7180063155195	-3	2	108284	160	343	68	71	95	71	71	100	0	0	0	1259	1047	77858	78070
Unigene1295_CUNkxmT	1	2040	1e-147	>jcf7180063189396	2	-2	119371	351	761	142	166	85	154	166	92	0	0	0	575	1072	98502	98005
Unigene1296_CUNkxmT	1	601	2e-13	>jcf7180063173747	-1	3	17980	82.6	174	33	38	86	36	38	94	0	0	0	601	488	15435	15548
Unigene1298_CUNkxmT	1	2027	1e-146	>jcf7180062783562	-2	1	24470	527	1144	217	245	88	228	245	93	0	0	0	1705	971	18475	19209
Unigene1299_CUNkxmT	1	825	9e-66	>jcf7180062920755	-2	2	52964	148	317	64	77	83	68	77	88	0	0	0	551	321	44063	44293
Unigene1300_CUNkxmT	1	569	6e-56	>jcf7180063063135	-3	2	12037	160	343	63	73	86	69	73	94	0	0	0	222	4	7154	7372
Unigene1301_CUNkxmT	1	1643	1e-170	>jcf7180063207627	3	-2	244776	237	512	96	153	62	117	153	76	0	0	0	318	776	90941	90483
Unigene1302_CUNkxmT	1	964	2e-44	>jcf7180063117274	2	-1	74035	155	332	66	163	40	80	163	49	0	0	0	323	811	26557	26069
Unigene1303_CUNkxmT	1	1053	3e-67	>jcf7180063015030	2	-1	44853	169	364	67	80	83	74	80	92	0	0	0	479	718	2202	1963
Unigene1304_CUNkxmT	1	462	1e-25	>deg7180055966640	-1	2	260	122	262	45	72	62	45	72	62	0	0	0	459	244	11	226
Unigene1305_CUNkxmT	1	796	1e-77	>jcf7180063179458	2	-1	111715	121	259	51	72	70	60	72	83	0	0	0	575	790	56980	56765
Unigene1306_CUNkxmT	1	1395	8e-43	>jcf7180062954481	-2	-1	33101	182	391	79	134	58	97	134	72	0	0	0	1217	816	18806	18405
Unigene1307_CUNkxmT	1	1635	0	>jcf7180062986118	-2	-3	69822	162	348	63	69	91	67	69	97	0	0	0	719	513	5935	5729
Unigene1308_CUNkxmT	1	653	5e-40	>jcf7180063007823	1	1	28448	171	368	58	62	93	61	62	98	0	0	0	214	399	7801	7986
Unigene1309_CUNkxmT	1	1924	0	>jcf7180060597883	2	2	36508	390	845	159	168	94	164	168	97	0	0	0	32	535	24914	25417
Unigene1310_CUNkxmT	1	918	5e-57	>jcf7180063176279	1	2	80371	203	438	82	99	82	87	99	87	0	0	0	190	486	21626	21922
Unigene1311_CUNkxmT	1	551	1e-35	>jcf7180063200282	2	3	29587	156	336	62	78	79	68	78	87	0	0	0	2	235	5742	5975
Unigene1312_CUNkxmT	1	1222	1e-115	>jcf7180062779256	-1	1	34378	129	277	49	57	85	56	57	98	0	0	0	730	560	9208	9378
Unigene1313_CUNkxmT	1	1584	1e-96	>jcf7180063181224	1	-2	99856	103	219	43	46	93	45	46	97	0	0	0	466	603	67491	67354
Unigene1314_CUNkxmT	1	693	1e-72	>jcf7180063207627	2	-3	244776	202	435	76	88	86	83	88	94	0	0	0	158	421	86287	86024
Unigene1315_CUNkxmT	1	1951	0	>jcf7180062992332	-2	3	37736	144	308	55	66	83	65	66	98	0	0	0	1074	877	21489	21686
Unigene1316_CUNkxmT	1	1635	1e-139	>jcf7180062952625	2	1	324171	174	375	62	73	84	70	73	95	0	0	0	794	1012	205999	206217
Unigene1317_CUNkxmT	1	873	8e-19	>jcf7180062872725	-1	1	43463	60.2	125	26	38	68	31	38	81	0	0	0	357	244	12598	12711
Unigene1318_CUNkxmT	1	2471	5e-99	>jcf7180063203532	-3	-3	20133	152	327	63	78	80	70	78	89	0	0	0	1317	1084	16927	16694
Unigene1319_CUNkxmT	1	1889	1e-124	>jcf7180063204027	-3	-3	83410	131	281	54	58	93	56	58	96	0	0	0	1311	1138	73130	72957
Unigene1320_CUNkxmT	1	1252	1e-05	>jcf7180062866546	-2	-2	31263	35.4	71	14	33	42	19	33	57	0	0	0	783	685	26222	26124
Unigene1321_CUNkxmT	1	990	2e-43	>jcf7180062948941	-3	-2	5367	183	395	75	149	50	104	149	69	0	0	0	814	368	4319	3873
Unigene1322_CUNkxmT	1	2500	0	>jcf7180063220915	-3	-2	40453	363	788	154	160	96	159	160	99	0	0	0	1565	1086	27969	27490
Unigene1324_CUNkxmT	1	524	3e-11	>jcf7180062591413	-3	-3	18456	54.2	112	21	27	77	23	27	85	0	0	0	207	127	3520	3440
Unigene1325_CUNkxmT	1	1177	8e-26	>jcf7180063030599	-3	3	58809	51.5	106	20	22	90	22	22	100	0	0	0	749	684	56937	57002
Unigene1326_CUNkxmT	1	664	1e-66	>jcf7180062876202	1	-2	35447	156	335	66	76	86	73	76	96	0	0	0	244	471	16579	16352
Unigene1327_CUNkxmT	1	1102	1e-36	>jcf7180063200562	-3	3	387496	81.7	172	31	35	88	32	35	91	0	0	0	764	660	305097	305201
Unigene1328_CUNkxmT	1	832	1e-31	>jcf7180063126574	2	-2	35316	90.4	191	40	41	97	40	41	97	0	0	0	323	445	22520	22398
Unigene1329_CUNkxmT	1	363	6e-06	>jcf7180062597945	1	1	11240	57	118	21	29	72	24	29	82	0	0	0	277	363	3583	3669
Unigene1330_CUNkxmT	1	1018	9e-49	>jcf7180061812388	2	2	1925	125	267	49	95	51	54	95	56	0	0	0	227	511	1268	1552
Unigene1331_CUNkxmT	1	2472	0	>jcf7180062943709	-1	-1	124728	202	435	83	91	91	88	91	96	0	0	0	1212	940	66405	66133
Unigene1332_CUNkxmT	1	1259	1e-172	>jcf7180063199303	-1	2	277755	330	716	131	152	86	144	152	94	0	0	0	1016	561	103676	104131
Unigene1333_CUNkxmT	1	1089	3e-65	>jcf7180063016010	1	-1	74680	197	425	79	108	73	94	108	87	0	0	0	235	558	70483	70160
Unigene1334_CUNkxmT	1	2448	0	>jcf7180063139093	2	-3	37834	475	1032	187	232	80	208	232	89	0	0	0	1256	1951	3647	2952
Unigene1337_CUNkxmT	1	855	3e-05	>jcf7180059190446	3	-1	19531	56.5	117	27	68	39	39	68	57	0	0	0	189	392	10828	10625
Unigene1338_CUNkxmT	1	1621	1e-106	>jcf7180062587387	-3	2	53505	265	574	108	147	73	127	147	86	0	0	0	809	369	14981	15421
Unigene1339_CUNkxmT	1	428	4e-16	>jcf7180063002696	3	-2	139057	61.5	130	24	38	63	27	38	71	0	0	0	123	236	63510	63397
Unigene1340_CUNkxmT	1	695	1e-25	>jcf7180063016078	3	-3	37655	100	212	45	55	81	46	55	83	0	0	0	228	392	21012	20848
Unigene1341_CUNkxmT	1	1097	2e-41	>jcf7180062989485	-2	-1	22636	143	306	49	61	80	50	61	81	0	0	0	1096	914	6082	5900
Unigene1342_CUNkxmT	1	1716	0	>jcf7180062953985	-3	-3	113549	793	1726	324	360	90	342	360	95	0	0	0	1384	305	75771	74692
Unigene1343_CUNkxmT	1	818	8e-27	>jcf7180063147601	3	-1	151924	127	273	53	62	85	58	62	93	0	0	0	246	431	55078	54893
Unigene1344_CUNkxmT	1	1553	1e-106	>jcf7180062573907	2	3	24292	130	278	48	90	53	68	90	75	0	0	0	866	1135	12417	12686
Unigene1345_CUNkxmT	1	679	5e-38	>jcf7180062991993	3	3	40903	108	230	44	50	88	47	50	94	0	0	0	201	350	1752	1901
Unigene1346_CUNkxmT	1	2061	0	>jcf7180062326409	1	1	68526	378	820	158	204	77	176	204	86	0	0	0	190	801	6745	7356
Unigene1347_CUNkxmT	1	1212	1e-102	>jcf7180063160899	-3	-1	51608	147	315	59	61	96	61	61	100	0	0	0	718	536	22640	22458
Unigene1348_CUNkxmT	1	1047	6e-46	>jcf7180062861214	-2	2	70268	76.7	161	33	70	47	43	70	61	0	0	0	842	633	34766	34975
Unigene1349_CUNkxmT	1	697	7e-27	>deg7180040120883	-3	3	676	127	273	51	85	60	61	85	71	0	0	0	491	237	345	599
Unigene1350_CUNkxmT	1	479	8e-43	>jcf7180062970362	-3	-1	71147	79.9	168	28	31	90	29	31	93	0	0	0	264	172	59009	58917
Unigene1351_CUNkxmT	1	1533	1e-101	>jcf7180063043251	2	1	11052	93.2	197	32	46	69	40	46	86	0	0	0	992	1129	5671	5808
Unigene1352_CUNkxmT	1	1274	2e-19	>jcf7180062968142	1	-3	32650	81.7	172	36	55	65	43	55	78	0	0	0	703	867	32084	31920
Unigene1353_CUNkxmT	1	2039	0	>jcf7180063002096	2	3	81936	786	1711	304	339	89	322	339	94	0	0	0	710	1726	17061	18077
Unigene1354_CUNkxmT	1	405	3e-11	>jcf7180062997737	-1	-2	63557	60.6	126	21	21	100	21	21	100	0	0	0	405	343	26419	26357
Unigene1355_CUNkxmT	1	581	8e-08	>jcf7180063206399	2	1	215914	64.3	134	27	39	69	31	39	79	0	0	0	2	118	17917	18033
Unigene1356_CUNkxmT	1	1636	1e-135	>jcf7180063168906	-2	2	65440	490	1065	208	268	77	229	268	85	0	0	0	1266	463	27548	28351
Unigene1357_CUNkxmT	1	2604	0	>jcf7180059799134	2	2	44980	311	673	131	146	89	138	146	94	0	0	0	1727	2164	22916	23353
Unigene1358_CUNkxmT	1	560	2e-21	>jcf7180063133317	-1	3	54266	109	232	42	52	80	48	52	92	0	0	0	503	348	20625	20780
Unigene1359_CUNkxmT	1	558	1e-29	>jcf7180063075134	-2	2	38099	121	258	46	61	75	54	61	88	0	0	0	407	225	2711	2893
Unigene1360_CUNkxmT	1	2716	0	>jcf7180063139730	-1	-1	57987	500	1086	194	232	83	210	232	90	0	0	0	1528	833	44766	44071
Unigene1362_CUNkxmT	1	682	3e-66	>jcf7180060151775	-2	-3	815	258	577	110	226	48	114	226	50	0	0	0	678	1	693	16
Unigene1363_CUNkxmT	1	767	3e-58	>jcf7180062867081	2	3	68312	130	279	53	62	85	56	62	90	0	0	0	422	607	44019	44204
Unigene1364_CUNkxmT	1	1920	1e-101	>jcf7180063149758	-3	-2	74264	222	479	93	110	84	105	110	95	0	0	0	1450	1121	26677	26348
Unigene1365_CUNkxmT	1	1057	2e-54	>jcf7180062844223	-1	-2	69890	101	215	43	56	76	48	56	85	0	0	0	430	263	59593	59426
Unigene1366_CUNkxmT	1	975	5e-66	>jcf7180060275027	1	-3	801	258	558	111	130	85	118	130	90	0	0	0	238	627	652	263
Unigene1367_CUNkxmT	1	1232	6e-71	>jcf7180063227419	1	2	205995	110	238	45	49	91	46	49	93	0	0	0	541	687	113936	114082
Unigene1368_CUNkxmT	1	353	9e-36	>jcf7180063027102	-3	2	108989	155	334	64	75	85	69	75	92	0	0	0	225	1	40037	40261
Unigene1369_CUNkxmT	1	2795	0	>jcf7180062737025	-1	2	83533	491	1067	204	218	93	213	218	97	0	0	0	1229	576	19817	20470
Unigene1370_CUNkxmT	1	1767	1e-170	>jcf7180062647335	-2	2	31401	122	260	50	55	90	51	55	92	0	0	0	935	771	19805	19969
Unigene1371_CUNkxmT	1	1679	1e-139	>jcf7180062978198	2	-1	98530	145	311	61	74	82	69	74	93	0	0	0	440	661	23440	23219
Unigene1372_CUNkxmT	1	1771	0	>jcf7180062956624	-3	-1	148762	762	1657	302	344	87	323	344	93	0	0	0	1511	480	129061	128030
Unigene1373_CUNkxmT	1	1206	2e-29	>jcf7180063222179	-3	-1	27324	80.8	170	29	45	64	33	45	73	0	0	0	718	584	12726	12592
Unigene1374_CUNkxmT	1	1195	1e-132	>jcf7180062987077	1	1	27665	151	325	58	82	70	71	82	86	0	0	0	451	696	18238	18483
Unigene1375_CUNkxmT	1	2450	1e-117	>jcf7180063186121	1	2	93999	102	218	41	54	75	48	54	88	0	0	0	418	579	57086	57247
Unigene1376_CUNkxmT	1	1232	5e-98	>jcf7180063152586	-2	1	110915	146	313	59	65	90	63	65	96	0	0	0	703	509	79435	79629
Unigene1378_CUNkxmT	1	1226	1e-27	>jcf7180062941995	-2	1	117415	131	280	57	127	44	76	127	59	0	0	0	904	524	67168	67548
Unigene1379_CUNkxmT	1	1239	8e-61	>jcf7180062528852	-3	1	158856	78.5	165	32	36	88	35	36	97	0	0	0	739	632	103162	103269
Unigene1381_CUNkxmT	1	1637	2e-80	>jcf7180063227831	-3	2	4231724	160	344	61	78	78	67	78	85	0	0	0	615	382	3620969	3621202
Unigene1382_CUNkxmT	1	1378	4e-37	>jcf7180063120790	-3	-3	75956	134	287	55	82	67	70	82	85	0	0	0	905	660	58815	58570
Unigene1383_CUNkxmT	1	931	2e-51	>jcf7180062823025	-1	2	4894	210	452	85	129	65	104	129	80	0	0	0	700	314	2003	2389
Unigene1385_CUNkxmT	1	1248	9e-85	>jcf7180063061753	2	-2	52331	120	257	50	64	78	57	64	89	0	0	0	785	976	28501	28310
Unigene1386_CUNkxmT	1	1669	1e-148	>jcf7180062888381	1	2	82827	518	1126	216	327	66	266	327	81	0	0	0	133	1113	6806	7786
Unigene1387_CUNkxmT	1	1562	5e-95	>jcf7180062962205	-1	-3	31744	200	432	82	103	79	87	103	84	0	0	0	1244	936	1055	747
Unigene1388_CUNkxmT	1	2207	1e-168	>jcf7180062977084	-1	-1	183952	214	461	85	96	88	90	96	93	0	0	0	1565	1278	146596	146309
Unigene1389_CUNkxmT	1	2166	0	>jcf7180062977084	-2	-1	183952	226	489	93	96	96	95	96	98	0	0	0	1568	1281	146596	146309
Unigene1390_CUNkxmT	1	2145	0	>jcf7180062977084	-2	-1	183952	226	489	93	96	96	95	96	98	0	0	0	1568	1281	146596	146309
Unigene1391_CUNkxmT	1	2030	1e-164	>jcf7180062977084	-1	-1	183952	214	461	85	96	88	90	96	93	0	0	0	1388	1101	146596	146309
Unigene1392_CUNkxmT	1	872	4e-38	>jcf7180062957688	-3	-1	44568	165	355	65	96	67	77	96	80	0	0	0	762	475	22116	21829
Unigene1393_CUNkxmT	1	591	3e-38	>jcf7180062957688	-3	-1	44568	165	355	65	96	67	77	96	80	0	0	0	481	194	22116	21829
Unigene1394_CUNkxmT	1	1553	1e-113	>jcf7180063205834	-3	-2	356231	180	388	68	109	62	80	109	73	0	0	0	1065	739	202612	202286
Unigene1395_CUNkxmT	1	1631	1e-146	>jcf7180063204477	-3	1	65416	204	440	83	88	94	86	88	97	0	0	0	879	616	14866	15129
Unigene1396_CUNkxmT	1	2384	0	>jcf7180062952526	2	2	629857	166	357	69	77	89	73	77	94	0	0	0	884	1114	295430	295660
Unigene1398_CUNkxmT	1	698	2e-18	>jcf7180061987923	2	-2	582	99.6	211	39	86	45	52	86	60	0	0	0	434	691	578	321
Unigene1399_CUNkxmT	1	1111	1e-34	>jcf7180062973237	3	2	44961	100	214	39	58	67	44	58	75	0	0	0	333	506	26582	26755
Unigene1401_CUNkxmT	1	927	1e-39	>jcf7180059967419	-3	-3	68262	128	275	51	64	79	57	64	89	0	0	0	445	254	15784	15593
Unigene1402_CUNkxmT	1	2692	0	>jcf7180063114861	1	1	12319	513	1114	213	290	73	242	290	83	0	0	0	973	1842	550	1419
Unigene1403_CUNkxmT	1	1469	8e-93	>jcf7180062971271	1	-1	26015	114	243	48	69	69	56	69	81	0	0	0	352	558	16556	16350
Unigene1404_CUNkxmT	1	944	2e-11	>jcf7180062927256	3	-2	80987	58.8	122	23	48	47	31	48	64	0	0	0	372	515	41089	40946
Unigene1405_CUNkxmT	1	2124	1e-173	>jcf7180062970937	-3	-2	52667	227	491	96	102	94	99	102	97	0	0	0	1522	1217	24676	24371
Unigene1406_CUNkxmT	1	2283	0	>jcf7180063093661	2	3	49299	444	964	193	226	85	212	226	93	0	0	0	1307	1984	46182	46859
Unigene1407_CUNkxmT	1	2085	0	>jcf7180063031620	-2	-1	31828	553	1201	217	291	74	261	291	89	0	0	0	1517	645	18877	18005
Unigene1408_CUNkxmT	1	3919	1e-102	>jcf7180062313116	-2	-2	71765	112	239	46	74	62	58	74	78	0	0	0	909	688	29509	29288
Unigene1409_CUNkxmT	1	716	6e-33	>jcf7180062699099	-2	3	61702	148	317	57	83	68	68	83	81	0	0	0	610	362	37338	37586
Unigene1410_CUNkxmT	1	1718	1e-109	>jcf7180062647111	1	3	23435	178	384	66	100	66	78	100	78	0	0	0	532	831	16689	16988
Unigene1411_CUNkxmT	1	1062	4e-42	>jcf7180062991236	-2	-3	74833	108	231	46	50	92	49	50	98	0	0	0	572	423	69518	69369
Unigene1412_CUNkxmT	1	1374	7e-77	>jcf7180063013395	-3	-1	21031	128	275	52	55	94	54	55	98	0	0	0	1078	914	17491	17327
Unigene1413_CUNkxmT	1	1016	4e-41	>jcf7180063088303	1	3	9452	97.3	206	39	44	88	42	44	95	0	0	0	394	525	5385	5516
Unigene1414_CUNkxmT	1	821	3e-19	>jcf7180062522152	-2	1	7564	102	218	41	52	78	46	52	88	0	0	0	574	419	1465	1620
Unigene1415_CUNkxmT	1	1040	2e-77	>jcf7180063115728	-2	-3	9727	296	641	124	168	73	141	168	83	0	0	0	808	305	5378	4875
Unigene1416_CUNkxmT	1	1060	2e-68	>jcf7180062912944	-1	3	46961	228	492	100	104	96	102	104	98	0	0	0	652	341	9600	9911
Unigene1417_CUNkxmT	1	1048	3e-65	>jcf7180062967947	-1	-1	70915	235	508	103	112	91	107	112	95	0	0	0	589	254	19591	19256
Unigene1418_CUNkxmT	1	997	2e-68	>jcf7180062967947	-1	-1	70915	236	509	103	112	91	107	112	95	0	0	0	589	254	19591	19256
Unigene1419_CUNkxmT	1	988	1e-66	>jcf7180062967947	-1	-1	70915	234	505	103	113	91	107	113	94	0	0	0	529	191	19591	19253
Unigene1420_CUNkxmT	1	937	3e-69	>jcf7180062967947	-1	-1	70915	234	506	103	113	91	107	113	94	0	0	0	529	191	19591	19253
Unigene1422_CUNkxmT	1	536	6e-13	>jcf7180063206440	-2	-3	123081	46	94	13	18	72	14	18	77	0	0	0	313	260	60055	60002
Unigene1423_CUNkxmT	1	1850	1e-113	>jcf7180062901627	-3	-3	19222	71.6	150	26	38	68	35	38	92	0	0	0	471	358	5231	5118
Unigene1424_CUNkxmT	1	1868	0	>jcf7180062478045	-3	-2	14837	359	778	155	187	82	168	187	89	0	0	0	1260	700	5635	5075
Unigene1425_CUNkxmT	1	1393	1e-151	>jcf7180062421153	3	-1	16037	128	275	53	56	94	55	56	98	0	0	0	735	902	6662	6495
Unigene1426_CUNkxmT	1	2259	1e-103	>jcf7180062777436	-3	-2	37249	95.5	202	39	54	72	44	54	81	0	0	0	886	725	8889	8728
Unigene1427_CUNkxmT	1	580	9e-34	>jcf7180063216294	2	-1	63811	107	228	42	45	93	45	45	100	0	0	0	95	229	13204	13070
Unigene1428_CUNkxmT	1	2248	0	>jcf7180063207790	2	2	783213	292	633	119	156	76	132	156	84	0	0	0	1781	2248	614261	614728
Unigene1429_CUNkxmT	1	824	3e-99	>jcf7180063088015	2	1	61622	150	323	61	65	93	64	65	98	0	0	0	269	463	32632	32826
Unigene1430_CUNkxmT	1	1006	7e-34	>jcf7180061786153	3	-2	11314	149	320	60	74	81	65	74	87	0	0	0	405	626	9195	8974
Unigene1431_CUNkxmT	1	947	4e-51	>jcf7180062981577	2	-1	35544	88.6	187	36	53	67	43	53	81	0	0	0	332	490	11262	11104
Unigene1432_CUNkxmT	1	1539	2e-87	>jcf7180063227818	1	1	2418603	330	715	140	179	78	152	179	84	0	0	0	337	873	619156	619692
Unigene1433_CUNkxmT	1	1524	1e-145	>jcf7180062310354	-2	2	28158	429	930	184	193	95	186	193	96	0	0	0	1166	588	15356	15934
Unigene1434_CUNkxmT	1	1710	1e-158	>jcf7180059878619	2	3	23679	122	261	51	56	91	54	56	96	0	0	0	551	718	8973	9140
Unigene1435_CUNkxmT	1	712	2e-65	>jcf7180062994303	1	1	10674	210	453	83	111	74	95	111	85	0	0	0	103	435	7522	7854
Unigene1436_CUNkxmT	1	2309	1e-176	>jcf7180063095036	-3	1	87749	271	587	131	179	73	146	179	81	0	0	0	753	217	60235	60771
Unigene1437_CUNkxmT	1	619	3e-23	>jcf7180063149594	1	2	85500	103	220	40	53	75	47	53	88	0	0	0	169	327	33296	33454
Unigene1438_CUNkxmT	1	2991	1e-158	>jcf7180063227587	3	3	262232	114	243	43	60	71	54	60	90	0	0	0	684	863	123015	123194
Unigene1439_CUNkxmT	1	2487	0	>jcf7180063206036	-2	-3	452612	228	492	91	110	82	101	110	91	0	0	0	2162	1833	346875	346546
Unigene1440_CUNkxmT	1	1875	0	>jcf7180062700019	1	-2	49864	351	761	148	164	90	158	164	96	0	0	0	472	963	30495	30004
Unigene1441_CUNkxmT	1	1444	0	>jcf7180063205850	1	-1	325409	219	473	84	103	81	95	103	92	0	0	0	310	618	211337	211029
Unigene1442_CUNkxmT	1	771	7e-14	>jcf7180063117274	-1	-1	74035	75.3	158	25	38	65	27	38	71	0	0	0	744	631	26023	25910
Unigene1443_CUNkxmT	1	1383	9e-77	>jcf7180063015681	-1	3	158340	113	241	46	55	83	50	55	90	0	0	0	756	592	122292	122456
Unigene1444_CUNkxmT	1	1659	1e-137	>jcf7180063129916	-3	-3	28387	119	254	47	54	87	51	54	94	0	0	0	694	533	5090	4929
Unigene1445_CUNkxmT	1	1212	1e-15	>jcf7180063211281	3	-1	89882	63.8	133	27	27	100	27	27	100	0	0	0	612	692	83093	83013
Unigene1446_CUNkxmT	1	1079	1e-15	>jcf7180063211281	2	-1	89882	63.8	133	27	27	100	27	27	100	0	0	0	479	559	83093	83013
Unigene1447_CUNkxmT	1	1044	1e-15	>jcf7180063211281	3	-1	89882	63.8	133	27	27	100	27	27	100	0	0	0	444	524	83093	83013
Unigene1448_CUNkxmT	1	1022	9e-16	>jcf7180063211281	2	-1	89882	63.8	133	27	27	100	27	27	100	0	0	0	422	502	83093	83013
Unigene1449_CUNkxmT	1	562	2e-08	>jcf7180063100396	-2	-2	104347	45.1	92	16	24	66	21	24	87	0	0	0	375	304	29826	29755
Unigene1450_CUNkxmT	1	825	1e-80	>jcf7180063227769	1	-3	1178845	123	263	42	49	85	48	49	97	0	0	0	679	825	985328	985182
Unigene1451_CUNkxmT	1	2071	0	>jcf7180063010185	-1	1	88912	163	351	64	70	91	67	70	95	0	0	0	811	602	72838	73047
Unigene1452_CUNkxmT	1	1364	1e-31	>jcf7180062744457	-3	-1	35343	107	228	47	63	74	54	63	85	0	0	0	711	523	7431	7243
Unigene1453_CUNkxmT	1	569	8e-05	>jcf7180061290689	-3	-3	26927	54.2	112	25	49	51	30	49	61	0	0	0	453	307	18909	18763
Unigene1454_CUNkxmT	1	779	1e-26	>jcf7180063198318	-2	2	118634	73.5	154	27	38	71	32	38	84	0	0	0	451	338	68837	68950
Unigene1455_CUNkxmT	1	1111	2e-70	>jcf7180063215665	-1	-2	285473	273	591	112	132	84	124	132	93	0	0	0	730	335	31363	30968
Unigene1456_CUNkxmT	1	784	3e-56	>jcf7180061018981	2	-1	22667	124	265	46	55	83	51	55	92	0	0	0	572	736	5945	5781
Unigene1458_CUNkxmT	1	1712	1e-124	>jcf7180063173272	-1	-3	109837	158	339	71	95	74	77	95	81	0	0	0	1268	984	106574	106290
Unigene1459_CUNkxmT	1	1081	4e-37	>jcf7180062978291	-1	3	23465	145	311	57	75	76	65	75	86	0	0	0	517	293	18012	18236
Unigene1460_CUNkxmT	1	816	3e-31	>jcf7180062947184	-3	-2	110672	132	282	52	73	71	57	73	78	0	0	0	538	320	63580	63362
Unigene1461_CUNkxmT	1	816	7e-12	>jcf7180062776648	-2	2	24854	58.3	121	21	21	100	21	21	100	0	0	0	533	471	1880	1942
Unigene1462_CUNkxmT	1	1719	6e-76	>jcf7180062972359	-1	-3	31294	182	391	77	99	77	83	99	83	0	0	0	1056	760	17534	17238
Unigene1464_CUNkxmT	1	2998	0	>jcf7180062723335	-3	-3	10771	232	500	96	161	59	127	161	78	0	0	0	1202	720	6596	6114
Unigene1465_CUNkxmT	1	2332	1e-160	>jcf7180063107438	1	-1	63162	535	1163	218	330	66	271	330	82	0	0	0	580	1569	34392	33403
Unigene1466_CUNkxmT	1	987	1e-05	>jcf7180062982846	1	-1	50143	53.8	111	25	49	51	31	49	63	0	0	0	454	600	46804	46658
Unigene1467_CUNkxmT	1	1070	6e-67	>jcf7180062556005	-2	3	24911	115	246	47	55	85	52	55	94	0	0	0	805	641	3198	3362
Unigene1468_CUNkxmT	1	2524	0	>jcf7180063185619	2	-2	80849	456	990	180	195	92	191	195	97	0	0	0	1076	1660	66229	65645
Unigene1469_CUNkxmT	1	865	5e-69	>jcf7180063227290	-1	-2	259586	148	318	54	87	62	68	87	78	0	0	0	484	224	880	620
Unigene1470_CUNkxmT	1	1507	8e-31	>jcf7180063055608	2	-2	44617	73.9	155	30	48	62	37	48	77	0	0	0	959	1102	4566	4423
Unigene1471_CUNkxmT	1	2710	0	>jcf7180062978207	-1	1	46167	449	975	183	227	80	207	227	91	0	0	0	1981	1301	8704	9384
Unigene1472_CUNkxmT	1	730	7e-78	>jcf7180063180618	-1	2	43379	231	499	94	125	75	107	125	85	0	0	0	610	236	33698	34072
Unigene1473_CUNkxmT	1	892	2e-22	>jcf7180063064478	2	-1	77134	113	241	67	110	60	75	110	68	0	0	0	260	589	1336	1007
Unigene1474_CUNkxmT	1	1848	1e-144	>jcf7180063180143	2	1	187014	160	343	64	72	88	68	72	94	0	0	0	1082	1297	177427	177642
Unigene1475_CUNkxmT	1	1273	1e-129	>jcf7180063117614	-3	2	31672	205	442	82	106	77	96	106	90	0	0	0	707	390	4601	4918
Unigene1476_CUNkxmT	1	1387	2e-29	>jcf7180063179625	2	-3	46520	62.5	130	23	32	71	26	32	81	0	0	0	521	616	37350	37255
Unigene1477_CUNkxmT	1	743	1e-94	>jcf7180063139033	-3	-3	61154	145	311	58	75	77	70	75	93	0	0	0	435	211	15267	15043
Unigene1479_CUNkxmT	1	348	2e-12	>jcf7180062595080	1	3	6582	51.9	107	21	33	63	27	33	81	0	0	0	226	324	2913	3011
Unigene1480_CUNkxmT	1	1857	1e-165	>jcf7180063205589	-1	-1	96188	162	349	67	76	88	73	76	96	0	0	0	1062	835	30773	30546
Unigene1481_CUNkxmT	1	1392	3e-90	>jcf7180063134821	3	-3	56249	131	281	52	53	98	53	53	100	0	0	0	342	500	17736	17578
Unigene1482_CUNkxmT	1	1546	1e-66	>jcf7180062639328	-3	-2	41750	76.2	160	32	57	56	42	57	73	0	0	0	1235	1065	41119	40949
Unigene1483_CUNkxmT	1	1277	4e-63	>jcf7180063003118	-2	-2	63117	92.3	195	38	40	95	40	40	100	0	0	0	973	854	31133	31014
Unigene1484_CUNkxmT	1	721	2e-54	>jcf7180062513576	1	-3	19564	219	472	91	105	86	99	105	94	0	0	0	166	480	11000	10686
Unigene1485_CUNkxmT	1	1652	1e-109	>jcf7180062820916	-3	-3	78195	107	228	42	57	73	52	57	91	0	0	0	816	646	25591	25421
Unigene1486_CUNkxmT	1	1894	0	>jcf7180063186258	2	-3	70850	122	262	45	56	80	54	56	96	0	0	0	566	733	28737	28570
Unigene1487_CUNkxmT	1	904	8e-30	>jcf7180062961921	2	-2	98759	79.9	168	31	33	93	32	33	96	0	0	0	179	277	25402	25304
Unigene1488_CUNkxmT	1	747	3e-30	>jcf7180062961921	2	-2	98759	79.9	168	31	33	93	32	33	96	0	0	0	179	277	25402	25304
Unigene1489_CUNkxmT	1	1300	2e-52	>jcf7180063050345	2	-3	349263	168	362	69	83	83	74	83	89	0	0	0	413	661	271123	270875
Unigene1490_CUNkxmT	1	1482	4e-35	>jcf7180063110745	3	-2	207137	61.6	128	24	34	70	31	34	91	0	0	0	816	917	116329	116228
Unigene1491_CUNkxmT	1	945	6e-16	>jcf7180062952658	3	-2	639446	65.7	137	23	37	62	34	37	91	0	0	0	639	749	113068	112958
Unigene1492_CUNkxmT	1	1335	1e-108	>jcf7180062839111	-2	2	8593	398	864	171	180	95	175	180	97	0	0	0	1046	507	2582	3121
Unigene1493_CUNkxmT	1	2017	1e-149	>jcf7180063199781	3	-2	62778	256	554	107	153	69	125	153	81	0	0	0	519	977	32846	32388
Unigene1494_CUNkxmT	1	1338	5e-83	>jcf7180062989582	-1	1	60675	116	248	44	51	86	49	51	96	0	0	0	681	529	47617	47769
Unigene1495_CUNkxmT	1	1195	1e-48	>jcf7180063180709	1	-1	57824	201	433	77	90	85	82	90	91	0	0	0	643	912	43559	43290
Unigene1496_CUNkxmT	1	1306	2e-28	>jcf7180063041599	-2	-2	163624	63.4	132	30	46	65	35	46	76	0	0	0	231	94	65223	65086
Unigene1497_CUNkxmT	1	1137	3e-92	>jcf7180062723717	-2	-2	25604	346	749	134	191	70	165	191	86	0	0	0	935	363	1024	452
Unigene1498_CUNkxmT	1	2132	0	>jcf7180062948412	-2	1	255445	188	406	82	84	97	83	84	98	0	0	0	1474	1223	136111	136362
Unigene1499_CUNkxmT	1	880	2e-09	>jcf7180062952704	1	2	692036	45.5	93	15	18	83	16	18	88	0	0	0	112	165	546521	546574
Unigene1500_CUNkxmT	1	490	1e-21	>jcf7180063090841	3	1	27543	109	233	44	86	51	61	86	70	0	0	0	174	431	26146	26403
Unigene1501_CUNkxmT	1	834	1e-64	>jcf7180062518734	-3	-1	16491	253	547	96	108	88	102	108	94	0	0	0	826	503	9699	9376
Unigene1502_CUNkxmT	1	1226	2e-72	>jcf7180063149678	3	2	54216	143	307	57	78	73	66	78	84	0	0	0	375	608	7484	7717
Unigene1503_CUNkxmT	1	3528	1e-152	>jcf7180063213694	2	2	32160	180	387	72	93	77	81	93	87	0	0	0	2312	2590	9611	9889
Unigene1504_CUNkxmT	1	538	2e-68	>jcf7180062956609	1	-2	122416	265	576	112	174	64	140	174	80	0	0	0	4	525	79638	79117
Unigene1505_CUNkxmT	1	1625	2e-44	>jcf7180063200400	1	-3	63145	106	227	42	44	95	43	44	97	0	0	0	559	690	39941	39810
Unigene1506_CUNkxmT	1	2014	0	>jcf7180062926653	-2	-3	40958	168	361	64	89	71	75	89	84	0	0	0	1932	1666	31425	31159
Unigene1507_CUNkxmT	1	948	7e-86	>jcf7180062996031	1	3	30284	324	702	135	155	87	146	155	94	0	0	0	208	672	2046	2510
Unigene1508_CUNkxmT	1	1188	2e-97	>jcf7180063227151	3	-1	208698	260	562	103	125	82	114	125	91	0	0	0	375	749	61161	60787
Unigene1509_CUNkxmT	1	1171	5e-98	>jcf7180063227151	1	-1	208698	262	566	104	125	83	114	125	91	0	0	0	358	732	61161	60787
Unigene1510_CUNkxmT	1	770	1e-62	>jcf7180063015603	-3	3	17534	246	532	97	109	88	101	109	92	0	0	0	570	244	5730	6056
Unigene1511_CUNkxmT	1	2668	0	>jcf7180062614149	-2	-2	87966	306	663	120	153	78	142	153	92	0	0	0	1815	1357	17303	16845
Unigene1512_CUNkxmT	1	1154	9e-41	>jcf7180063184244	-1	3	40084	94.1	199	40	51	78	48	51	94	0	0	0	734	582	17925	18077
Unigene1513_CUNkxmT	1	543	1e-18	>jcf7180063200092	1	-2	209797	81.3	171	32	41	78	35	41	85	0	0	0	139	261	75327	75205
Unigene1514_CUNkxmT	1	1994	0	>jcf7180063109762	-3	2	74096	674	1465	272	350	77	308	350	88	0	0	0	1707	658	61622	62671
Unigene1515_CUNkxmT	1	806	4e-29	>jcf7180063017977	-3	3	104006	131	280	49	62	79	58	62	93	0	0	0	624	439	47538	47723
Unigene1516_CUNkxmT	1	1210	4e-75	>jcf7180063210448	-3	-3	48703	163	350	62	76	81	68	76	89	0	0	0	572	345	44000	43773
Unigene1518_CUNkxmT	1	2256	1e-171	>jcf7180063064156	-2	3	106652	117	251	49	57	85	53	57	92	0	0	0	1448	1278	70638	70808
Unigene1520_CUNkxmT	1	1563	4e-92	>jcf7180063212756	2	-3	238873	119	254	45	55	81	51	55	92	0	0	0	437	601	28340	28176
Unigene1521_CUNkxmT	1	2556	0	>jcf7180063117290	-3	-3	54185	271	587	108	131	82	117	131	89	0	0	0	2032	1640	45828	45436
Unigene1522_CUNkxmT	1	969	1e-65	>jcf7180059926543	2	1	39660	157	337	59	67	88	63	67	94	0	0	0	200	400	31504	31704
Unigene1523_CUNkxmT	1	1466	1e-73	>jcf7180063112527	-1	-1	155440	118	252	42	49	85	46	49	93	0	0	0	1271	1125	30469	30323
Unigene1524_CUNkxmT	1	2269	1e-118	>jcf7180062950310	-2	-2	196636	117	250	47	71	66	54	71	76	0	0	0	915	703	141489	141277
Unigene1525_CUNkxmT	1	1327	2e-79	>jcf7180063206843	3	-1	179032	128	275	53	63	84	55	63	87	0	0	0	720	908	41548	41360
Unigene1526_CUNkxmT	1	525	6e-19	>jcf7180063130684	2	3	89026	100	214	39	67	58	51	67	76	0	0	0	263	463	5217	5417
Unigene1527_CUNkxmT	1	1911	2e-50	>jcf7180062970138	2	-3	57824	207	447	86	128	67	98	128	76	0	0	0	455	838	23421	23038
Unigene1528_CUNkxmT	1	3496	0	>jcf7180062699178	-2	2	120827	659	1432	290	362	80	320	362	88	0	0	0	1893	808	76136	77221
Unigene1529_CUNkxmT	1	1848	0	>jcf7180063141603	1	1	45291	620	1348	254	283	89	270	283	95	0	0	0	631	1479	23281	24129
Unigene1530_CUNkxmT	1	539	2e-10	>jcf7180063204432	3	-2	94632	72.5	152	27	38	71	31	38	81	0	0	0	426	539	79514	79401
Unigene1531_CUNkxmT	1	1029	3e-77	>jcf7180063093651	-1	-2	45224	296	640	118	167	70	135	167	80	0	0	0	756	256	39520	39020
Unigene1532_CUNkxmT	1	1341	2e-52	>jcf7180062998552	-3	1	42768	124	266	49	61	80	53	61	86	0	0	0	649	467	36310	36492
Unigene1533_CUNkxmT	1	1940	0	>jcf7180063225032	-2	3	87499	673	1464	292	321	90	304	321	94	0	0	0	1504	542	13842	14804
Unigene1534_CUNkxmT	1	2362	1e-168	>jcf7180063026143	-3	-2	31439	440	955	178	213	83	195	213	91	0	0	0	1433	795	24055	23417
Unigene1535_CUNkxmT	1	1398	3e-60	>jcf7180060803559	-3	2	19603	231	499	94	116	81	111	116	95	0	0	0	910	563	299	646
Unigene1536_CUNkxmT	1	3220	0	>jcf7180063205438	-3	-1	120088	171	369	72	80	90	74	80	92	0	0	0	3182	2943	91729	91490
Unigene1537_CUNkxmT	1	1909	1e-58	>jcf7180059114711	-3	-1	42860	99.6	211	41	57	71	47	57	82	0	0	0	1640	1470	42473	42303
Unigene1538_CUNkxmT	1	2468	0	>jcf7180063071795	-1	-1	34225	395	857	157	196	80	174	196	88	0	0	0	1445	858	31714	31127
Unigene1540_CUNkxmT	1	961	1e-70	>jcf7180063176763	-2	-2	174741	121	259	47	47	100	47	47	100	0	0	0	690	550	96404	96264
Unigene1541_CUNkxmT	1	1933	1e-176	>jcf7180063212852	2	-2	24662	282	610	114	166	68	138	166	83	0	0	0	821	1318	13123	12626
Unigene1542_CUNkxmT	1	3652	0	>jcf7180062968510	-2	-1	43388	1110	2418	478	548	87	515	548	93	0	0	0	3252	1609	19001	17358
Unigene1543_CUNkxmT	1	917	5e-35	>jcf7180063055230	-3	2	101118	72.1	151	28	36	77	32	36	88	0	0	0	843	736	73412	73519
Unigene1544_CUNkxmT	1	1731	3e-69	>jcf7180062970030	1	-1	26922	94.1	199	34	51	66	41	51	80	0	0	0	538	690	15192	15040
Unigene1545_CUNkxmT	1	1585	2e-61	>jcf7180059442778	-3	1	13926	176	379	66	76	86	72	76	94	0	0	0	1286	1059	4126	4353
Unigene1546_CUNkxmT	1	1426	1e-154	>jcf7180062940091	3	-2	145207	231	498	89	123	72	105	123	85	0	0	0	414	782	51546	51178
Unigene1547_CUNkxmT	1	775	1e-16	>jcf7180063049858	3	2	98691	52.4	108	19	23	82	20	23	86	0	0	0	273	341	56543	56611
Unigene1548_CUNkxmT	1	676	5e-27	>jcf7180063201515	-1	1	143257	128	274	54	85	63	64	85	75	0	0	0	541	287	3781	4035
Unigene1549_CUNkxmT	1	201	2e-24	>jcf7180062809302	3	-2	12231	115	246	48	50	96	48	50	96	0	0	0	51	200	6086	5937
Unigene1550_CUNkxmT	1	2765	0	>jcf7180063034523	3	-2	74475	425	923	169	200	84	183	200	91	0	0	0	1053	1652	59273	58674
Unigene1551_CUNkxmT	1	928	3e-67	>jcf7180063034241	2	1	23100	199	429	83	105	79	92	105	87	0	0	0	224	538	4309	4623
Unigene1552_CUNkxmT	1	1672	1e-100	>jcf7180063206781	-2	-1	355944	245	530	99	128	77	116	128	90	0	0	0	1083	700	129618	129235
Unigene1553_CUNkxmT	1	2601	0	>jcf7180063213992	2	-1	7740	275	594	107	123	86	116	123	94	0	0	0	1385	1753	6687	6319
Unigene1554_CUNkxmT	1	742	1e-22	>jcf7180062986118	3	-2	69822	80.8	170	37	55	67	43	55	78	0	0	0	498	662	44351	44187
Unigene1555_CUNkxmT	1	960	1e-103	>jcf7180063209520	1	-2	169171	382	828	160	191	83	177	191	92	0	0	0	28	600	33633	33061
Unigene1556_CUNkxmT	1	1031	2e-42	>jcf7180063186955	-1	1	197041	70.7	148	29	32	90	31	32	96	0	0	0	347	252	56257	56352
Unigene1557_CUNkxmT	1	1848	1e-96	>jcf7180063204027	3	-3	83410	121	258	49	58	84	53	58	91	0	0	0	669	842	73130	72957
Unigene1558_CUNkxmT	1	2290	0	>jcf7180062975592	-2	-3	75776	413	897	163	170	95	166	170	97	0	0	0	1233	724	57816	57307
Unigene1559_CUNkxmT	1	946	1e-84	>jcf7180063175854	-1	-2	175151	320	693	136	165	82	153	165	92	0	0	0	790	296	147562	147068
Unigene1560_CUNkxmT	1	2381	1e-126	>jcf7180063168792	-3	-1	64752	208	448	81	111	72	96	111	86	0	0	0	1452	1120	38142	37810
Unigene1561_CUNkxmT	1	1251	1e-108	>jcf7180063130373	2	-2	33736	346	750	141	190	74	167	190	87	0	0	0	527	1096	24180	23611
Unigene1563_CUNkxmT	1	2996	0	>jcf7180063031957	3	-2	34002	225	486	92	101	91	97	101	96	0	0	0	1149	1451	25586	25284
Unigene1564_CUNkxmT	1	1169	1e-106	>jcf7180063177416	1	-1	22418	127	273	50	68	73	57	68	83	0	0	0	661	864	2930	2727
Unigene1565_CUNkxmT	1	611	5e-33	>jcf7180063155793	-3	3	62269	87.7	185	33	71	46	48	71	67	0	0	0	459	247	35061	35273
Unigene1566_CUNkxmT	1	3240	0	>jcf7180063189212	-1	3	48689	653	1420	280	319	87	298	319	93	0	0	0	2427	1471	28395	29351
Unigene1567_CUNkxmT	1	2698	0	>jcf7180063007741	3	3	126230	171	368	68	76	89	70	76	92	0	0	0	1008	1235	8991	9218
Unigene1568_CUNkxmT	1	1480	7e-86	>jcf7180062986815	2	3	42326	79.9	168	32	33	96	33	33	100	0	0	0	620	718	20496	20594
Unigene1569_CUNkxmT	1	1866	1e-121	>jcf7180063227541	-2	2	393741	120	256	47	53	88	50	53	94	0	0	0	968	810	301931	302089
Unigene1570_CUNkxmT	1	396	4e-24	>jcf7180062986498	1	-3	90022	117	279	50	131	38	97	131	74	0	0	0	1	393	41726	41334
Unigene1571_CUNkxmT	1	707	1e-36	>jcf7180063018090	3	-1	41309	160	344	63	85	74	73	85	85	0	0	0	282	536	8624	8370
Unigene1572_CUNkxmT	1	2297	0	>jcf7180062943249	-2	-3	154201	399	865	163	219	74	189	219	86	0	0	0	1114	458	82124	81468
Unigene1573_CUNkxmT	1	2480	0	>jcf7180063227780	-3	3	746441	537	1166	225	272	82	247	272	90	0	0	0	1458	643	460818	461633
Unigene1574_CUNkxmT	1	1843	1e-143	>jcf7180062511596	2	1	14623	131	280	50	62	80	55	62	88	0	0	0	863	1048	1678	1863
Unigene1575_CUNkxmT	1	1232	3e-86	>jcf7180062940091	2	-2	145207	176	378	68	130	52	93	130	71	0	0	0	401	790	51567	51178
Unigene1576_CUNkxmT	1	922	3e-48	>jcf7180062664035	3	1	20790	121	259	46	50	92	49	50	98	0	0	0	390	539	11923	12072
Unigene1577_CUNkxmT	1	1151	4e-47	>jcf7180063107150	-2	-3	95224	140	301	57	77	74	67	77	87	0	0	0	721	491	36833	36603
Unigene1578_CUNkxmT	1	1447	2e-76	>jcf7180063129087	1	3	30406	192	413	76	107	71	88	107	82	0	0	0	313	633	12156	12476
Unigene1579_CUNkxmT	1	1492	3e-50	>jcf7180063178901	2	1	61686	109	233	44	57	77	50	57	87	0	0	0	686	856	26566	26736
Unigene1580_CUNkxmT	1	2095	0	>jcf7180062787029	-3	-3	78973	889	1935	361	413	87	390	413	94	0	0	0	1562	324	6581	5343
Unigene1584_CUNkxmT	1	1034	1e-123	>jcf7180062996574	-2	1	22259	265	573	106	142	74	120	142	84	0	0	0	667	242	17635	18060
Unigene1585_CUNkxmT	1	2018	3e-61	>jcf7180062968432	2	2	99538	134	288	50	61	81	56	61	91	0	0	0	1040	1222	72356	72538
Unigene1586_CUNkxmT	1	816	1e-53	>jcf7180063177736	2	1	59288	217	468	88	105	83	99	105	94	0	0	0	71	385	23776	24090
Unigene1587_CUNkxmT	1	1829	0	>jcf7180063076749	2	-1	57896	195	421	81	100	81	88	100	88	0	0	0	1073	1372	1457	1158
Unigene1588_CUNkxmT	1	3066	0	>jcf7180062966113	1	-3	49582	569	1237	260	331	78	279	331	84	0	0	0	1105	2097	33080	32088
Unigene1589_CUNkxmT	1	838	5e-29	>jcf7180063222354	2	1	28144	76.7	161	34	67	50	46	67	68	0	0	0	221	421	21415	21615
Unigene1590_CUNkxmT	1	1455	0	>jcf7180063188706	-1	-2	87204	320	694	126	134	94	131	134	97	0	0	0	897	496	63659	63258
Unigene1591_CUNkxmT	1	841	1e-49	>jcf7180063113243	-2	3	55874	204	439	84	131	64	91	131	69	0	0	0	480	88	36903	37295
Unigene1592_CUNkxmT	1	1687	1e-150	>jcf7180063184828	-3	-1	41264	211	455	78	106	73	90	106	84	0	0	0	701	384	20198	19881
Unigene1593_CUNkxmT	1	2281	1e-179	>jcf7180063157567	-3	2	113912	191	412	78	87	89	83	87	95	0	0	0	1193	933	39476	39736
Unigene1594_CUNkxmT	1	1371	3e-72	>jcf7180063076070	-1	2	23043	151	325	63	96	65	73	96	76	0	0	0	513	226	10583	10870
Unigene1595_CUNkxmT	1	3009	0	>jcf7180063178160	2	-2	224796	395	857	165	229	72	191	229	83	0	0	0	1844	2530	207131	206445
Unigene1596_CUNkxmT	1	2165	1e-152	>jcf7180063095988	3	1	14671	217	469	88	124	70	105	124	84	0	0	0	198	569	6496	6867
Unigene1597_CUNkxmT	1	2090	1e-135	>jcf7180062951135	-3	-2	271940	275	594	111	161	68	132	161	81	0	0	0	1527	1045	228163	227681
Unigene1598_CUNkxmT	1	3499	0	>jcf7180063026833	3	2	23383	182	393	69	92	75	82	92	89	0	0	0	1614	1889	15803	16078
Unigene1599_CUNkxmT	1	1970	8e-69	>jcf7180063028754	3	1	73176	119	254	45	52	86	50	52	96	0	0	0	384	539	9655	9810
Unigene1600_CUNkxmT	1	2523	1e-159	>jcf7180061111228	1	2	63460	155	334	62	86	72	74	86	86	0	0	0	1300	1557	8645	8902
Unigene1601_CUNkxmT	1	288	5e-22	>jcf7180063081019	1	3	18188	109	236	48	72	66	54	72	75	0	0	0	73	288	15213	15428
Unigene1602_CUNkxmT	1	2758	0	>jcf7180063041599	-3	2	163624	272	588	108	110	98	110	110	100	0	0	0	2342	2013	49166	49495
Unigene1603_CUNkxmT	1	4159	6e-68	>jcf7180062951268	1	-3	185505	102	217	45	77	58	53	77	68	0	0	0	3403	3633	100024	99794
Unigene1604_CUNkxmT	1	1834	0	>jcf7180062888555	-2	1	111351	177	380	72	77	93	75	77	97	0	0	0	1110	880	75595	75825
Unigene1605_CUNkxmT	1	1072	4e-26	>jcf7180063212243	-3	2	37691	126	269	56	75	74	61	75	81	0	0	0	899	675	34844	35068
Unigene1606_CUNkxmT	1	1988	1e-115	>jcf7180063108889	2	3	64461	206	445	79	88	89	88	88	100	0	0	0	1133	1396	7272	7535
Unigene1607_CUNkxmT	1	1091	3e-05	>jcf7180062866546	-1	-3	31263	31.3	62	13	21	61	15	21	71	0	0	0	437	375	26140	26078
Unigene1608_CUNkxmT	1	962	3e-57	>jcf7180063062819	2	-2	54595	112	240	50	54	92	50	54	92	0	0	0	524	685	48246	48085
Unigene1609_CUNkxmT	1	1977	1e-177	>jcf7180063084121	-1	-3	147000	433	939	172	202	85	185	202	91	0	0	0	1638	1033	111004	110399
Unigene1610_CUNkxmT	1	1644	5e-58	>jcf7180062981499	-2	-3	51344	75.3	158	31	49	63	37	49	75	0	0	0	776	630	23628	23482
Unigene1611_CUNkxmT	1	849	3e-95	>jcf7180062649090	2	-3	59600	191	411	84	93	90	88	93	94	0	0	0	2	280	53838	53560
Unigene1612_CUNkxmT	1	890	3e-41	>jcf7180063183436	2	3	78394	176	378	67	101	66	80	101	79	0	0	0	212	514	49686	49988
Unigene1613_CUNkxmT	1	988	4e-36	>jcf7180063044511	-3	-1	54686	159	341	63	132	47	93	132	70	0	0	0	611	216	45542	45147
Unigene1614_CUNkxmT	1	867	1e-65	>jcf7180063192340	1	1	58126	244	528	97	123	78	113	123	91	0	0	0	286	654	34126	34494
Unigene1615_CUNkxmT	1	669	2e-61	>jcf7180063134617	-2	-1	34940	242	523	98	123	79	110	123	89	0	0	0	641	273	7058	6690
Unigene1616_CUNkxmT	1	1235	4e-95	>jcf7180063004260	-2	-1	110699	355	770	149	165	90	156	165	94	0	0	0	1021	527	9479	8985
Unigene1617_CUNkxmT	1	976	2e-57	>jcf7180063199816	2	-3	51517	229	495	100	114	87	104	114	91	0	0	0	2	343	48980	48639
Unigene1619_CUNkxmT	1	1005	3e-49	>jcf7180062996324	3	-3	48100	141	303	55	67	82	64	67	95	0	0	0	657	857	37886	37686
Unigene1620_CUNkxmT	1	908	8e-50	>jcf7180062996324	2	-3	48100	141	303	55	67	82	64	67	95	0	0	0	560	760	37886	37686
Unigene1622_CUNkxmT	1	1262	9e-49	>jcf7180063189608	2	-1	18323	201	434	87	116	75	98	116	84	0	0	0	512	859	15959	15612
Unigene1623_CUNkxmT	1	994	6e-49	>jcf7180063189608	1	-1	18323	201	434	87	116	75	98	116	84	0	0	0	244	591	15959	15612
Unigene1624_CUNkxmT	1	952	6e-49	>jcf7180063189608	1	-1	18323	201	434	87	116	75	98	116	84	0	0	0	202	549	15959	15612
Unigene1625_CUNkxmT	1	887	3e-54	>deg7180051334515	3	-3	2061	219	472	87	100	87	95	100	95	0	0	0	417	716	1915	1616
Unigene1629_CUNkxmT	1	2579	0	>jcf7180062955597	-3	2	19862	284	614	112	125	89	121	125	96	0	0	0	1230	856	14285	14659
Unigene1630_CUNkxmT	1	558	2e-19	>jcf7180062744659	2	-3	54590	102	218	44	51	86	46	51	90	0	0	0	2	154	14904	14752
Unigene1631_CUNkxmT	1	1061	3e-20	>jcf7180063207286	-1	-1	628858	78	164	35	48	72	37	48	77	0	0	0	854	711	250807	250664
Unigene1632_CUNkxmT	1	1114	7e-28	>jcf7180063195584	3	1	87121	114	244	46	89	51	64	89	71	0	0	0	441	707	86368	86634
Unigene1633_CUNkxmT	1	1175	1e-26	>jcf7180063209708	2	-3	430313	85.4	180	32	46	69	38	46	82	0	0	0	245	382	213312	213175
Unigene1634_CUNkxmT	1	430	2e-37	>jcf7180063180705	2	1	122737	161	347	69	72	95	71	72	98	0	0	0	215	430	60913	61128
Unigene1636_CUNkxmT	1	1279	3e-71	>jcf7180063009083	-2	-3	174040	201	434	86	111	77	95	111	85	0	0	0	822	490	58991	58659
Unigene1637_CUNkxmT	1	1238	2e-39	>jcf7180062970417	1	3	71972	92.3	195	38	42	90	42	42	100	0	0	0	244	369	65880	66005
Unigene1638_CUNkxmT	1	1354	5e-95	>jcf7180063148219	-2	-3	131762	206	444	78	109	71	81	109	74	0	0	0	1056	730	123456	123130
Unigene1639_CUNkxmT	1	2012	0	>jcf7180063086056	-3	3	65680	680	1479	282	312	90	305	312	97	0	0	0	1746	811	38607	39542
Unigene1640_CUNkxmT	1	1490	1e-177	>jcf7180063060818	3	2	85561	627	1363	263	358	73	305	358	85	0	0	0	234	1307	64724	65797
Unigene1641_CUNkxmT	1	492	4e-09	>jcf7180063010127	1	-3	65341	62.5	130	22	29	75	25	29	86	0	0	0	1	87	26177	26091
Unigene1642_CUNkxmT	1	1472	1e-71	>jcf7180062947416	2	-1	69617	238	514	97	114	85	104	114	91	0	0	0	563	904	33443	33102
Unigene1643_CUNkxmT	1	2275	1e-149	>jcf7180063095036	1	-3	87749	257	555	101	123	82	112	123	91	0	0	0	427	795	63765	63397
Unigene1644_CUNkxmT	1	1854	0	>jcf7180062929941	-2	2	109469	262	566	106	145	73	129	145	88	0	0	0	752	318	82040	82474
Unigene1645_CUNkxmT	1	899	2e-32	>jcf7180062930597	2	-2	44652	146	314	54	65	83	61	65	93	0	0	0	182	376	18575	18381
Unigene1646_CUNkxmT	1	2143	6e-61	>jcf7180063177671	2	1	205380	166	357	71	95	74	76	95	80	0	0	0	452	736	157561	157845
Unigene1647_CUNkxmT	1	1480	1e-107	>jcf7180063033777	2	-3	37238	396	858	168	206	81	181	206	87	0	0	0	341	958	10161	9544
Unigene1648_CUNkxmT	1	2033	1e-105	>jcf7180063027809	-3	2	79664	389	844	160	202	79	182	202	90	0	0	0	1491	886	33170	33775
Unigene1649_CUNkxmT	1	1225	1e-46	>jcf7180062999446	3	-1	85886	105	225	40	45	88	42	45	93	0	0	0	339	473	31808	31674
Unigene1650_CUNkxmT	1	1123	1e-51	>jcf7180062306717	3	-2	24609	139	298	73	177	41	89	177	50	0	0	0	276	806	14663	14133
Unigene1651_CUNkxmT	1	1488	6e-95	>jcf7180063033777	-1	-3	37238	355	769	144	190	75	165	190	86	0	0	0	1188	619	10140	9571
Unigene1652_CUNkxmT	1	827	2e-19	>jcf7180062768707	2	2	59449	68	142	22	25	88	24	25	96	0	0	0	209	283	34505	34579
Unigene1653_CUNkxmT	1	1547	0	>jcf7180063109658	-2	2	118825	456	991	178	214	83	195	214	91	0	0	0	1462	821	15095	15736
Unigene1654_CUNkxmT	1	323	3e-05	>jcf7180061841337	-1	-3	687	54.2	112	14	16	87	15	16	93	0	0	0	323	276	313	266
Unigene1655_CUNkxmT	1	1066	1e-119	>jcf7180063087859	-1	3	118197	292	633	127	146	86	138	146	94	0	0	0	565	128	58677	59114
Unigene1656_CUNkxmT	1	3021	0	>jcf7180062396552	2	2	47403	821	1787	341	446	76	391	446	87	0	0	0	1172	2509	19679	21016
Unigene1657_CUNkxmT	1	712	6e-44	>jcf7180063201998	-3	-1	109691	92.7	196	34	41	82	40	41	97	0	0	0	467	345	46508	46386
Unigene1658_CUNkxmT	1	782	1e-25	>jcf7180063182167	-1	-3	59579	124	265	41	73	56	59	73	80	0	0	0	776	558	39573	39355
Unigene1659_CUNkxmT	1	2905	3e-76	>jcf7180063116100	1	2	4621	138	297	61	99	61	72	99	72	0	0	0	1351	1647	4217	4513
Unigene1660_CUNkxmT	1	769	4e-43	>jcf7180063193782	1	-3	82940	116	248	46	73	63	54	73	73	0	0	0	340	558	43311	43093
Unigene1661_CUNkxmT	1	1386	8e-65	>jcf7180063203936	1	2	78373	191	412	77	105	73	94	105	89	0	0	0	646	960	64712	65026
Unigene1662_CUNkxmT	1	1026	3e-48	>jcf7180063207376	-1	-2	444120	115	245	44	82	53	63	82	76	0	0	0	633	388	235364	235119
Unigene1663_CUNkxmT	1	1082	1e-82	>jcf7180063078908	1	-2	78287	177	382	70	88	79	80	88	90	0	0	0	580	843	65074	64811
Unigene1664_CUNkxmT	1	3769	0	>jcf7180063059147	-1	-1	110760	639	1389	255	291	87	276	291	94	0	0	0	2254	1382	33978	33106
Unigene1665_CUNkxmT	1	976	4e-59	>jcf7180062963550	1	3	37180	168	361	68	71	95	71	71	100	0	0	0	376	588	24426	24638
Unigene1666_CUNkxmT	1	689	2e-37	>jcf7180063139432	-1	2	117366	163	350	71	100	71	81	100	81	0	0	0	605	306	27557	27856
Unigene1667_CUNkxmT	1	1236	1e-74	>jcf7180063136884	-3	2	40791	243	525	101	121	83	112	121	92	0	0	0	790	428	27248	27610
Unigene1668_CUNkxmT	1	2364	0	>jcf7180063003402	-2	-2	104766	217	469	86	102	84	90	102	88	0	0	0	647	342	85490	85185
Unigene1670_CUNkxmT	1	622	1e-33	>jcf7180062662231	3	2	47961	124	266	56	70	80	59	70	84	0	0	0	105	314	4250	4459
Unigene1671_CUNkxmT	1	1553	2e-74	>jcf7180063141275	-2	1	60199	100	212	42	72	58	56	72	77	0	0	0	1087	872	57838	58053
Unigene1672_CUNkxmT	1	1465	1e-104	>jcf7180063154535	3	-3	7105	274	593	106	158	67	133	158	84	0	0	0	213	686	2852	2379
Unigene1673_CUNkxmT	1	1870	3e-14	>jcf7180062649263	-1	1	52068	73	153	27	47	57	32	47	68	0	0	0	901	761	23332	23472
Unigene1674_CUNkxmT	1	3577	0	>jcf7180062806866	2	-2	127027	193	416	84	85	98	85	85	100	0	0	0	1136	1390	67626	67372
Unigene1676_CUNkxmT	1	1205	1e-10	>deg7180039898431	1	-3	417	61.1	127	27	41	65	29	41	70	0	0	0	403	525	394	272
Unigene1677_CUNkxmT	1	452	3e-50	>jcf7180063124220	-3	1	83573	204	440	79	94	84	82	94	87	0	0	0	282	1	49258	49539
Unigene1678_CUNkxmT	1	747	4e-20	>jcf7180063202845	-3	-1	68355	105	224	47	70	67	55	70	78	0	0	0	565	356	26178	25969
Unigene1679_CUNkxmT	1	1716	1e-107	>jcf7180062713063	-1	1	164293	164	352	69	71	97	70	71	98	0	0	0	1350	1138	102406	102618
Unigene1680_CUNkxmT	1	943	2e-53	>jcf7180063209498	3	-3	82620	191	411	82	128	64	101	128	78	0	0	0	231	614	69235	68852
Unigene1681_CUNkxmT	1	2519	0	>jcf7180063009293	3	1	47277	229	495	89	93	95	93	93	100	0	0	0	1599	1877	36208	36486
Unigene1682_CUNkxmT	1	1911	0	>jcf7180062973084	2	1	25188	405	879	166	216	76	188	216	87	0	0	0	146	793	19021	19668
Unigene1683_CUNkxmT	1	1400	1e-113	>jcf7180062558750	-3	-2	21689	416	903	174	200	87	184	200	92	0	0	0	1023	424	6043	5444
Unigene1684_CUNkxmT	1	1471	1e-59	>jcf7180063153773	-1	1	96320	190	410	77	125	61	94	125	75	0	0	0	799	425	18475	18849
Unigene1685_CUNkxmT	1	1370	1e-60	>jcf7180063153773	-2	1	96320	190	410	77	125	61	94	125	75	0	0	0	799	425	18475	18849
Unigene1686_CUNkxmT	1	1452	1e-137	>jcf7180063203663	3	-2	168716	297	643	119	167	71	136	167	81	0	0	0	63	563	114640	114140
Unigene1687_CUNkxmT	1	2316	1e-107	>jcf7180063163976	-3	3	47108	124	266	48	53	90	50	53	94	0	0	0	1096	938	5046	5204
Unigene1688_CUNkxmT	1	1319	1e-126	>jcf7180063112297	-3	-2	77892	322	698	127	170	74	148	170	87	0	0	0	1044	535	35204	34695
Unigene1689_CUNkxmT	1	1116	0	>jcf7180063078710	3	3	43622	330	714	131	139	94	134	139	96	0	0	0	159	575	18627	19043
Unigene1690_CUNkxmT	1	1270	1e-36	>jcf7180063007878	1	1	40111	92.7	196	34	45	75	42	45	93	0	0	0	730	864	13330	13464
Unigene1691_CUNkxmT	1	2404	0	>jcf7180063201885	3	2	85023	609	1323	247	286	86	269	286	94	0	0	0	780	1637	39233	40090
Unigene1692_CUNkxmT	1	2639	0	>jcf7180063215065	-2	-2	88716	184	396	75	91	82	80	91	87	0	0	0	1594	1322	18176	17904
Unigene1693_CUNkxmT	1	1479	1e-52	>jcf7180063015030	3	-1	44853	145	311	59	80	73	68	80	85	0	0	0	732	971	2202	1963
Unigene1694_CUNkxmT	1	1450	1e-136	>jcf7180063120424	1	-3	27581	202	435	83	88	94	87	88	98	0	0	0	355	618	2766	2503
Unigene1695_CUNkxmT	1	2318	0	>jcf7180062973360	1	-2	26790	302	654	115	153	75	136	153	88	0	0	0	1273	1731	6830	6372
Unigene1696_CUNkxmT	1	1600	1e-117	>jcf7180063046437	2	-1	51205	94.1	199	38	44	86	40	44	90	0	0	0	119	250	22048	21917
Unigene1697_CUNkxmT	1	3044	6e-81	>jcf7180062872374	3	-3	183549	109	232	38	55	69	43	55	78	0	0	0	1149	1313	86386	86222
Unigene1698_CUNkxmT	1	3368	0	>jcf7180059189675	-3	2	19615	634	1378	263	322	81	287	322	89	0	0	0	1323	358	986	1951
Unigene1699_CUNkxmT	1	1116	7e-57	>jcf7180062297007	1	-3	13490	228	492	91	120	75	109	120	90	0	0	0	265	624	9993	9634
Unigene1700_CUNkxmT	1	902	2e-31	>jcf7180063010192	-2	-3	40658	107	229	44	65	67	54	65	83	0	0	0	499	305	11958	11764
Unigene1701_CUNkxmT	1	1442	6e-73	>jcf7180062793989	-2	-2	74964	176	379	67	85	78	75	85	88	0	0	0	718	464	45224	44970
Unigene1702_CUNkxmT	1	1605	1e-153	>jcf7180062952825	-3	3	14849	166	357	62	90	68	77	90	85	0	0	0	673	404	5403	5672
Unigene1703_CUNkxmT	1	836	7e-29	>jcf7180062952551	-2	-1	399688	134	288	50	75	66	66	75	88	0	0	0	751	527	183133	182909
Unigene1704_CUNkxmT	1	1755	3e-75	>jcf7180063050100	3	1	17985	140	300	61	95	64	74	95	77	0	0	0	1002	1286	10480	10764
Unigene1705_CUNkxmT	1	2213	0	>jcf7180062990558	-1	3	43592	800	1741	313	352	88	332	352	94	0	0	0	1133	78	5145	6200
Unigene1706_CUNkxmT	1	3548	0	>jcf7180063194338	-1	2	41503	1512	3295	611	727	84	672	727	92	0	0	0	2651	471	11087	13267
Unigene1707_CUNkxmT	1	420	6e-31	>jcf7180062970417	3	3	71972	95	201	40	42	95	42	42	100	0	0	0	216	341	65880	66005
Unigene1708_CUNkxmT	1	967	3e-05	>jcf7180063114456	-1	-1	44923	56.5	117	21	36	58	29	36	80	0	0	0	958	851	9982	9875
Unigene1709_CUNkxmT	1	1527	3e-56	>jcf7180062699367	-2	1	117430	91.8	194	33	48	68	43	48	89	0	0	0	1256	1113	38614	38757
Unigene1710_CUNkxmT	1	1489	1e-134	>jcf7180063213256	-2	3	263765	434	943	184	260	70	210	260	80	0	0	0	1134	355	137517	138296
Unigene1711_CUNkxmT	1	2186	0	>jcf7180062969910	-1	2	76863	204	439	84	98	85	95	98	96	0	0	0	1865	1572	26840	27133
Unigene1712_CUNkxmT	1	898	1e-56	>jcf7180063004916	1	1	16868	226	489	98	136	72	113	136	83	0	0	0	82	489	6916	7323
Unigene1713_CUNkxmT	1	2175	0	>jcf7180063003133	-2	-2	47754	588	1279	257	271	94	265	271	97	0	0	0	1040	228	17303	16491
Unigene1714_CUNkxmT	1	929	1e-122	>jcf7180062968279	2	1	35150	326	706	134	160	83	152	160	95	0	0	0	341	820	15382	15861
Unigene1715_CUNkxmT	1	1450	1e-145	>jcf7180062965295	-3	3	30738	373	808	159	225	70	185	225	82	0	0	0	1241	567	16077	16751
Unigene1716_CUNkxmT	1	2764	0	>jcf7180063206085	-2	-1	245863	166	356	66	94	70	84	94	89	0	0	0	2586	2305	83008	82727
Unigene1718_CUNkxmT	1	1897	3e-69	>jcf7180062981440	-3	2	38760	211	455	88	163	53	111	163	68	0	0	0	1466	978	9443	9931
Unigene1719_CUNkxmT	1	1743	1e-156	>jcf7180059580766	1	3	71413	164	355	64	80	80	71	80	88	0	0	0	283	522	12699	12938
Unigene1720_CUNkxmT	1	1825	1e-139	>jcf7180063129425	-3	-3	8538	448	973	181	228	79	203	228	89	0	0	0	1517	834	3934	3251
Unigene1721_CUNkxmT	1	1345	3e-96	>jcf7180063206937	-1	-1	289864	359	778	148	167	88	156	167	93	0	0	0	1069	569	148582	148082
Unigene1722_CUNkxmT	1	2386	0	>jcf7180063175752	3	-3	15096	396	860	165	213	77	188	213	88	0	0	0	372	1010	11836	11198
Unigene1723_CUNkxmT	1	488	3e-21	>jcf7180063008666	2	2	13359	108	230	48	62	77	50	62	80	0	0	0	2	187	3251	3436
Unigene1724_CUNkxmT	1	1464	3e-91	>jcf7180063199958	1	-1	202878	138	295	55	59	93	58	59	98	0	0	0	646	822	153828	153652
Unigene1725_CUNkxmT	1	2437	0	>jcf7180063016954	-1	-3	27420	197	425	80	94	85	86	94	91	0	0	0	1945	1664	25072	24791
Unigene1727_CUNkxmT	1	1735	2e-36	>jcf7180063164381	1	-3	9561	84.5	178	36	66	54	45	66	68	0	0	0	493	690	7870	7673
Unigene1728_CUNkxmT	1	211	2e-15	>jcf7180062767663	-3	3	91982	86.8	183	36	54	66	42	54	77	0	0	0	164	3	57333	57494
Unigene1730_CUNkxmT	1	1170	5e-58	>jcf7180061683267	2	3	72029	228	492	94	131	71	107	131	81	0	0	0	473	865	25077	25469
Unigene1731_CUNkxmT	1	790	8e-31	>jcf7180063227798	2	-3	4913866	85.4	180	33	57	57	42	57	73	0	0	0	371	541	2317517	2317347
Unigene1732_CUNkxmT	1	2554	1e-125	>jcf7180062873394	2	2	60135	107	228	39	50	78	48	50	96	0	0	0	512	661	15314	15463
Unigene1733_CUNkxmT	1	2157	0	>jcf7180063070007	2	-3	39889	270	585	113	155	72	127	155	81	0	0	0	545	1009	12746	12282
Unigene1734_CUNkxmT	1	1026	3e-34	>jcf7180062950474	3	-3	162108	137	293	55	87	63	64	87	73	0	0	0	483	743	121108	120848
Unigene1735_CUNkxmT	1	851	5e-33	>jcf7180063213765	-3	-1	51459	90.4	191	42	57	73	48	57	84	0	0	0	348	178	47274	47104
Unigene1736_CUNkxmT	1	663	7e-24	>jcf7180063187305	1	1	112662	51	105	16	21	76	18	21	85	0	0	0	580	642	82180	82242
Unigene1737_CUNkxmT	1	2174	0	>jcf7180063092830	1	1	65286	161	346	67	84	79	75	84	89	0	0	0	1072	1323	40669	40920
Unigene1738_CUNkxmT	1	1669	1e-145	>jcf7180062955828	-3	-3	55547	158	340	68	85	80	73	85	85	0	0	0	812	558	11892	11638
Unigene1739_CUNkxmT	1	3407	5e-13	>jcf7180062961393	-3	1	35879	77.1	162	28	48	58	37	48	77	0	0	0	1887	1744	34345	34488
Unigene1741_CUNkxmT	1	1026	8e-75	>jcf7180063003521	1	2	223421	287	622	106	136	77	117	136	86	0	0	0	202	609	94913	95320
Unigene1742_CUNkxmT	1	914	2e-60	>jcf7180062300079	-2	-2	72497	128	274	50	61	81	58	61	95	0	0	0	628	446	4615	4433
Unigene1743_CUNkxmT	1	930	6e-53	>jcf7180062988563	-3	-1	98182	138	295	58	92	63	72	92	78	0	0	0	928	653	62188	61913
Unigene1744_CUNkxmT	1	2116	1e-142	>jcf7180063179745	2	-1	59850	273	590	106	122	86	114	122	93	0	0	0	698	1063	55221	54856
Unigene1745_CUNkxmT	1	1763	5e-62	>jcf7180062697621	-1	2	42996	104	222	39	45	86	40	45	88	0	0	0	1235	1101	13154	13288
Unigene1746_CUNkxmT	1	1030	7e-17	>jcf7180062954280	-2	2	75959	95.5	202	43	66	65	47	66	71	0	0	0	816	619	26303	26500
Unigene1747_CUNkxmT	1	1090	2e-42	>jcf7180059129235	-3	3	537	180	388	76	93	81	84	93	90	0	0	0	686	408	147	425
Unigene1748_CUNkxmT	1	824	1e-132	>jcf7180062300484	-3	1	6962	478	1037	204	235	86	218	235	92	0	0	0	705	1	1666	2370
Unigene1749_CUNkxmT	1	1465	8e-84	>jcf7180063205627	-1	-1	136534	295	638	115	144	79	129	144	89	0	0	0	1180	749	98878	98447
Unigene1750_CUNkxmT	1	1707	0	>jcf7180062538885	1	-1	19557	187	403	73	96	76	84	96	87	0	0	0	1102	1389	7053	6766
Unigene1751_CUNkxmT	1	1706	2e-54	>jcf7180063058064	2	-1	103849	69.3	145	31	48	64	36	48	75	0	0	0	941	1084	70279	70136
Unigene1752_CUNkxmT	1	1383	7e-53	>jcf7180063228261	-1	-2	1259128	104	222	45	63	71	51	63	80	0	0	0	882	694	118095	117907
Unigene1753_CUNkxmT	1	1779	0	>jcf7180062580221	1	1	10874	428	929	181	266	68	206	266	77	0	0	0	154	951	4897	5694
Unigene1754_CUNkxmT	1	447	1e-92	>jcf7180063064984	-1	2	37744	345	747	139	149	93	144	149	96	0	0	0	447	1	19601	20047
Unigene1755_CUNkxmT	1	655	6e-36	>jcf7180062517989	3	3	18567	106	226	40	50	80	45	50	90	0	0	0	264	413	13539	13688
Unigene1756_CUNkxmT	1	845	4e-88	>jcf7180063227629	3	1	309023	284	615	115	127	90	125	127	98	0	0	0	276	656	286975	287355
Unigene1758_CUNkxmT	1	2110	0	>jcf7180062988845	2	-1	74720	279	603	119	129	92	124	129	96	0	0	0	794	1180	41117	40731
Unigene1759_CUNkxmT	1	3362	1e-149	>jcf7180062317702	-2	1	44183	173	372	72	117	61	81	117	69	0	0	0	3358	3008	6310	6660
Unigene1760_CUNkxmT	1	1546	1e-141	>jcf7180063017817	-3	-3	36975	112	240	47	58	81	48	58	82	0	0	0	539	366	29782	29609
Unigene1761_CUNkxmT	1	1837	1e-153	>jcf7180062847608	-3	3	43218	316	685	120	135	88	124	135	91	0	0	0	1106	702	7821	8225
Unigene1762_CUNkxmT	1	2564	0	>jcf7180063162742	-3	-1	46687	238	515	95	104	91	99	104	95	0	0	0	1554	1243	17404	17093
Unigene1763_CUNkxmT	1	595	1e-24	>jcf7180062951865	-1	1	202531	84.9	179	29	34	85	31	34	91	0	0	0	436	335	83266	83367
Unigene1764_CUNkxmT	1	1407	1e-144	>jcf7180060581987	-1	3	6964	160	343	60	77	77	69	77	89	0	0	0	999	769	4083	4313
Unigene1765_CUNkxmT	1	680	6e-34	>jcf7180063227808	3	-2	4471394	151	324	64	78	82	67	78	85	0	0	0	147	380	3866182	3865949
Unigene1766_CUNkxmT	1	1868	3e-95	>jcf7180063195847	2	1	104369	117	251	45	79	56	52	79	65	0	0	0	575	811	59674	59910
Unigene1767_CUNkxmT	1	2290	0	>jcf7180063186297	-3	3	41095	434	941	183	228	80	203	228	89	0	0	0	2123	1440	37506	38189
Unigene1768_CUNkxmT	1	2127	0	>jcf7180062961042	-1	-1	35492	764	1662	313	415	75	360	415	86	0	0	0	1563	319	31421	30177
Unigene1769_CUNkxmT	1	2109	1e-175	>jcf7180063207272	2	2	449335	249	538	93	172	54	112	172	65	0	0	0	962	1477	81080	81595
Unigene1770_CUNkxmT	1	530	1e-29	>jcf7180063179625	-3	-1	46520	90	190	37	47	78	41	47	87	0	0	0	498	358	34547	34407
Unigene1771_CUNkxmT	1	1058	7e-28	>jcf7180062608657	2	1	5795	83.5	176	33	41	80	35	41	85	0	0	0	431	553	2278	2400
Unigene1774_CUNkxmT	1	1875	0	>jcf7180063039022	1	-3	142396	491	1067	188	214	87	201	214	93	0	0	0	358	999	112511	111870
Unigene1775_CUNkxmT	1	513	2e-08	>jcf7180063228540	-2	-3	2090077	65.7	137	28	37	75	31	37	83	0	0	0	344	234	1409171	1409061
Unigene1776_CUNkxmT	1	1406	8e-30	>jcf7180063082387	-3	2	32029	138	297	57	74	77	67	74	90	0	0	0	990	769	23411	23632
Unigene1777_CUNkxmT	1	832	6e-39	>jcf7180063160805	2	3	83340	168	361	66	106	62	81	106	76	0	0	0	80	397	14031	14348
Unigene1778_CUNkxmT	1	784	8e-23	>jcf7180062960737	2	3	43452	76.7	161	29	30	96	30	30	100	0	0	0	287	376	7554	7643
Unigene1779_CUNkxmT	1	790	8e-60	>jcf7180062406503	2	1	58557	237	512	101	145	69	119	145	82	0	0	0	35	469	8572	9006
Unigene1782_CUNkxmT	1	1366	7e-67	>jcf7180062881369	1	2	155273	92.3	195	43	82	52	56	82	68	0	0	0	790	1035	104096	104341
Unigene1783_CUNkxmT	1	1735	1e-180	>jcf7180062514210	-2	-3	22294	129	276	55	66	83	60	66	90	0	0	0	1566	1369	11384	11187
Unigene1784_CUNkxmT	1	2055	0	>jcf7180063151007	2	-1	33580	180	387	75	84	89	79	84	94	0	0	0	869	1120	16618	16367
Unigene1785_CUNkxmT	1	620	9e-24	>jcf7180063003782	-1	-2	35489	78.5	165	27	50	54	35	50	70	0	0	0	506	357	28705	28556
Unigene1786_CUNkxmT	1	1854	1e-45	>jcf7180063151061	-2	-1	174892	105	223	39	51	76	46	51	90	0	0	0	1205	1053	134680	134528
Unigene1787_CUNkxmT	1	1755	2e-59	>jcf7180063206704	-1	2	360468	95.9	203	49	204	24	101	204	49	0	0	0	1452	841	119198	119809
Unigene1788_CUNkxmT	1	750	1e-20	>jcf7180062550490	-1	-3	14565	72.5	152	27	38	71	32	38	84	0	0	0	450	337	943	830
Unigene1789_CUNkxmT	1	1945	0	>jcf7180063205901	-2	-2	436286	158	339	65	66	98	66	66	100	0	0	0	1305	1108	279262	279065
Unigene1790_CUNkxmT	1	831	9e-41	>jcf7180062997760	-1	3	100805	123	263	45	59	76	48	59	81	0	0	0	543	367	98757	98933
Unigene1791_CUNkxmT	1	785	1e-54	>jcf7180062577446	-1	1	159664	79	166	31	48	64	39	48	81	0	0	0	368	225	124033	124176
Unigene1792_CUNkxmT	1	1027	9e-42	>jcf7180063227679	-2	-2	1226893	102	218	40	53	75	43	53	81	0	0	0	783	625	654357	654199
Unigene1793_CUNkxmT	1	1256	4e-75	>jcf7180061671661	-1	2	74307	125	268	51	80	63	64	80	80	0	0	0	1082	843	57638	57877
Unigene1794_CUNkxmT	1	1138	1e-64	>jcf7180063015681	-1	3	158340	110	235	45	55	81	49	55	89	0	0	0	706	542	122292	122456
Unigene1795_CUNkxmT	1	1335	2e-33	>jcf7180063165622	-1	2	91198	150	323	66	168	39	96	168	57	0	0	0	930	427	51707	52210
Unigene1796_CUNkxmT	1	1767	1e-128	>jcf7180063014251	1	1	36952	253	546	104	127	81	113	127	88	0	0	0	970	1350	28303	28683
Unigene1797_CUNkxmT	1	2195	0	>jcf7180063096884	1	-3	78737	444	963	184	224	82	198	224	88	0	0	0	1000	1671	52164	51493
Unigene1798_CUNkxmT	1	763	1e-62	>jcf7180063088245	-3	2	45457	107	228	44	44	100	44	44	100	0	0	0	761	630	37169	37300
Unigene1799_CUNkxmT	1	1056	3e-36	>jcf7180062825315	-1	1	88686	80.3	169	36	45	80	39	45	86	0	0	0	135	1	61063	61197
Unigene1800_CUNkxmT	1	916	2e-36	>jcf7180062825315	-2	1	88686	80.3	169	36	45	80	39	45	86	0	0	0	135	1	61063	61197
Unigene1801_CUNkxmT	1	2735	1e-112	>jcf7180063186183	2	1	58650	163	350	62	62	100	62	62	100	0	0	0	1373	1558	45616	45801
Unigene1802_CUNkxmT	1	1692	1e-158	>jcf7180062487492	-1	1	4454	430	934	169	197	85	182	197	92	0	0	0	1311	721	1879	2469
Unigene1803_CUNkxmT	1	425	4e-26	>jcf7180063153858	2	3	39176	124	265	53	77	68	61	77	79	0	0	0	2	232	33870	34100
Unigene1804_CUNkxmT	1	1048	6e-40	>jcf7180063127491	3	-3	37433	69.8	146	24	24	100	24	24	100	0	0	0	420	491	14244	14173
Unigene1805_CUNkxmT	1	930	5e-59	>jcf7180062820056	-3	-1	87300	116	249	41	44	93	43	44	97	0	0	0	463	332	27642	27511
Unigene1806_CUNkxmT	1	1011	3e-29	>jcf7180063026969	-2	2	71574	136	292	52	70	74	60	70	85	0	0	0	659	450	60785	60994
Unigene1807_CUNkxmT	1	3901	0	>jcf7180063016999	1	3	74071	797	1734	336	381	88	360	381	94	0	0	0	2119	3261	26835	27977
Unigene1808_CUNkxmT	1	1899	2e-85	>jcf7180062993936	3	-2	47613	324	701	140	187	74	160	187	85	0	0	0	3	563	29648	29088
Unigene1809_CUNkxmT	1	1351	2e-70	>jcf7180062997131	3	2	61789	109	233	44	54	81	52	54	96	0	0	0	255	416	15401	15562
Unigene1810_CUNkxmT	1	1512	0	>jcf7180063087549	3	-1	94435	433	940	165	225	73	194	225	86	0	0	0	591	1265	15823	15149
Unigene1811_CUNkxmT	1	2910	0	>jcf7180063001241	3	1	80386	331	717	129	188	68	136	188	72	0	0	0	1305	1868	30001	30564
Unigene1812_CUNkxmT	1	2939	0	>jcf7180063048574	-1	-1	64751	406	880	183	226	80	198	226	87	0	0	0	1574	897	31583	30906
Unigene1813_CUNkxmT	1	4243	0	>jcf7180063041544	-1	-3	42857	1247	2717	516	822	62	635	822	77	0	0	0	3289	824	15024	12559
Unigene1814_CUNkxmT	1	482	3e-10	>jcf7180063042729	2	2	66812	61.1	127	24	25	96	25	25	100	0	0	0	2	76	32204	32278
Unigene1815_CUNkxmT	1	1436	1e-70	>jcf7180062959475	1	-3	43960	78.5	165	30	37	81	34	37	91	0	0	0	838	948	29669	29559
Unigene1816_CUNkxmT	1	1247	1e-108	>jcf7180062677173	3	3	59705	307	689	129	266	48	193	266	72	0	0	0	450	1247	5544	6341
Unigene1817_CUNkxmT	1	2658	1e-138	>jcf7180063130657	-1	3	7601	306	662	126	209	60	155	209	74	0	0	0	1809	1183	4434	5060
Unigene1818_CUNkxmT	1	3014	0	>jcf7180063190228	2	-1	241604	408	885	163	178	91	173	178	97	0	0	0	1493	2026	11960	11427
Unigene1819_CUNkxmT	1	2943	0	>jcf7180063190228	3	-1	241604	408	885	163	178	91	173	178	97	0	0	0	1422	1955	11960	11427
Unigene1820_CUNkxmT	1	2925	0	>jcf7180063190228	3	-1	241604	408	885	163	178	91	173	178	97	0	0	0	1404	1937	11960	11427
Unigene1821_CUNkxmT	1	1665	2e-70	>jcf7180063206857	-3	2	298909	80.8	170	32	35	91	34	35	97	0	0	0	1141	1037	136160	136264
Unigene1822_CUNkxmT	1	1573	6e-98	>jcf7180063058915	-2	2	64556	267	577	103	122	84	110	122	90	0	0	0	1110	745	38312	38677
Unigene1823_CUNkxmT	1	629	1e-44	>jcf7180062615475	2	-1	54564	182	393	73	117	62	92	117	78	0	0	0	134	484	53346	52996
Unigene1824_CUNkxmT	1	325	4e-05	>jcf7180062838321	2	-1	17951	50.6	104	20	23	86	22	23	95	0	0	0	2	70	16586	16518
Unigene1825_CUNkxmT	1	1440	1e-154	>deg7180040637042	3	3	3630	267	577	108	139	77	121	139	87	0	0	0	747	1163	1002	1418
Unigene1826_CUNkxmT	1	1853	1e-158	>jcf7180063182544	3	-1	92273	248	537	92	115	80	106	115	92	0	0	0	1245	1589	51158	50814
Unigene1827_CUNkxmT	1	3612	0	>jcf7180062803200	1	-1	188690	308	666	125	180	69	147	180	81	0	0	0	1039	1578	120485	119946
Unigene1828_CUNkxmT	1	1408	1e-107	>jcf7180063147284	-2	2	54223	206	445	87	106	82	98	106	92	0	0	0	618	301	22247	22564
Unigene1829_CUNkxmT	1	1263	1e-11	>jcf7180062574633	2	1	56852	59.7	124	23	35	65	27	35	77	0	0	0	206	310	10921	11025
Unigene1830_CUNkxmT	1	1652	0	>jcf7180059942239	-1	2	35762	343	743	133	182	73	153	182	84	0	0	0	1529	984	24728	25273
Unigene1831_CUNkxmT	1	694	1e-10	>jcf7180062664936	-1	-1	58466	60.2	125	23	30	76	27	30	90	0	0	0	514	425	50000	49911
Unigene1832_CUNkxmT	1	808	9e-08	>jcf7180063107314	2	1	38521	64.8	135	29	46	63	37	46	80	0	0	0	251	388	21556	21693
Unigene1833_CUNkxmT	1	800	2e-56	>jcf7180063008650	2	3	66827	226	488	97	138	70	115	138	83	0	0	0	200	613	2496	2909
Unigene1834_CUNkxmT	1	1023	2e-12	>jcf7180062895578	-3	2	67116	76.7	161	34	56	60	37	56	66	0	0	0	514	347	51797	51964
Unigene1835_CUNkxmT	1	585	5e-10	>jcf7180062303180	3	1	20925	71.6	150	30	49	61	39	49	79	0	0	0	3	149	17986	18132
Unigene1836_CUNkxmT	1	580	6e-16	>jcf7180063083223	2	1	44540	62.9	131	25	33	75	26	33	78	0	0	0	146	244	33613	33711
Unigene1837_CUNkxmT	1	357	8e-07	>jcf7180062763853	2	-2	23602	59.7	124	25	33	75	28	33	84	0	0	0	2	100	21348	21250
Unigene1838_CUNkxmT	1	1896	1e-162	>jcf7180062365569	-3	-2	56389	152	326	63	66	95	65	66	98	0	0	0	1294	1097	20055	19858
Unigene1839_CUNkxmT	1	1766	1e-126	>jcf7180062557767	-1	3	7147	279	604	108	189	57	142	189	75	0	0	0	1262	696	660	1226
Unigene1840_CUNkxmT	1	1326	3e-76	>jcf7180062942359	-3	2	135997	124	265	54	58	93	55	58	94	0	0	0	910	737	94640	94813
Unigene1841_CUNkxmT	1	874	6e-31	>jcf7180063207328	1	-3	491738	141	303	60	81	74	66	81	81	0	0	0	181	423	147285	147043
Unigene1842_CUNkxmT	1	1229	1e-112	>jcf7180059922697	-2	1	3456	353	766	142	217	65	170	217	78	0	0	0	982	332	1492	2142
Unigene1843_CUNkxmT	1	1476	2e-65	>jcf7180063212073	1	2	261446	228	492	97	116	83	105	116	90	0	0	0	190	537	8096	8443
Unigene1844_CUNkxmT	1	2017	0	>jcf7180063206036	1	2	452612	151	324	64	66	96	65	66	98	0	0	0	1138	1335	199574	199771
Unigene1845_CUNkxmT	1	1773	1e-117	>jcf7180063206036	3	2	452612	151	324	64	66	96	65	66	98	0	0	0	894	1091	199574	199771
Unigene1846_CUNkxmT	1	1025	4e-25	>jcf7180059934544	-1	-3	118588	83.1	175	40	104	38	50	104	48	0	0	0	797	486	80225	79914
Unigene1847_CUNkxmT	1	1293	1e-67	>jcf7180062533285	-3	2	13194	79	166	28	30	93	29	30	96	0	0	0	814	725	6236	6325
Unigene1848_CUNkxmT	1	945	3e-10	>jcf7180062584701	3	3	13021	73	153	26	28	92	27	28	96	0	0	0	111	194	10827	10910
Unigene1849_CUNkxmT	1	1390	2e-85	>jcf7180063012440	-1	-1	44272	212	458	85	111	76	101	111	90	0	0	0	931	599	21955	21623
Unigene1850_CUNkxmT	1	1261	6e-44	>jcf7180062831518	-2	3	13533	185	399	81	108	75	93	108	86	0	0	0	873	550	12462	12785
Unigene1851_CUNkxmT	1	3290	1e-165	>jcf7180062985159	2	-1	32316	400	868	180	235	76	197	235	83	0	0	0	809	1513	9843	9139
Unigene1852_CUNkxmT	1	765	2e-83	>jcf7180060061463	-2	-3	76042	288	624	124	136	91	127	136	93	0	0	0	614	207	58487	58080
Unigene1853_CUNkxmT	1	1305	6e-33	>jcf7180063083492	-3	2	137439	149	319	56	62	90	58	62	93	0	0	0	823	638	103658	103843
Unigene1854_CUNkxmT	1	1250	1e-91	>jcf7180063112668	1	-1	74716	344	745	152	168	90	159	168	94	0	0	0	283	786	18289	17786
Unigene1855_CUNkxmT	1	1068	4e-47	>jcf7180063179491	1	-3	60523	171	369	71	87	81	80	87	91	0	0	0	274	534	57779	57519
Unigene1856_CUNkxmT	1	833	3e-45	>jcf7180062832086	1	3	61466	123	263	50	73	68	59	73	80	0	0	0	148	366	12984	13202
Unigene1857_CUNkxmT	1	684	7e-14	>jcf7180063221424	1	-2	170257	63.8	133	25	41	60	30	41	73	0	0	0	265	387	62589	62467
Unigene1858_CUNkxmT	1	1601	0	>jcf7180062960020	-2	-3	54412	433	939	173	210	82	193	210	91	0	0	0	1219	590	49598	48969
Unigene1859_CUNkxmT	1	3035	0	>jcf7180063051330	-1	2	21126	640	1392	263	360	73	306	360	85	0	0	0	1718	639	3332	4411
Unigene1861_CUNkxmT	1	1635	1e-113	>jcf7180063182038	2	1	182915	148	317	59	62	95	60	62	96	0	0	0	929	1114	60547	60732
Unigene1862_CUNkxmT	1	1664	0	>jcf7180062766823	3	-3	28526	398	864	156	271	57	201	271	74	0	0	0	189	1001	22434	21622
Unigene1864_CUNkxmT	1	382	3e-21	>jcf7180058848052	2	-3	779	76.2	160	29	35	82	35	35	100	0	0	0	68	172	108	4
Unigene1865_CUNkxmT	1	263	2e-13	>jcf7180063210616	-3	2	371245	80.8	170	32	32	100	32	32	100	0	0	0	96	1	158939	159034
Unigene1866_CUNkxmT	1	1269	4e-27	>jcf7180062950441	-2	-3	262864	97.7	207	39	43	90	43	43	100	0	0	0	1187	1059	222800	222672
Unigene1867_CUNkxmT	1	2483	0	>jcf7180062941182	2	3	95077	201	434	78	88	88	84	88	95	0	0	0	914	1177	39453	39716
Unigene1868_CUNkxmT	1	1922	1e-106	>jcf7180063225343	3	-3	728724	107	228	37	58	63	45	58	77	0	0	0	480	653	676876	676703
Unigene1871_CUNkxmT	1	419	1e-28	>jcf7180059926543	-3	1	39660	112	239	41	46	89	45	46	97	0	0	0	183	46	29395	29532
Unigene1872_CUNkxmT	1	5463	0	>jcf7180062962867	2	-2	16644	190	409	78	139	56	106	139	76	0	0	0	770	1186	9098	8682
Unigene1873_CUNkxmT	1	2470	0	>jcf7180062917154	-3	-3	95062	147	316	63	94	67	75	94	79	0	0	0	1865	1584	77168	76887
Unigene1875_CUNkxmT	1	1649	8e-76	>jcf7180062952423	-1	-3	669476	98.2	208	33	40	82	37	40	92	0	0	0	701	582	423726	423607
Unigene1876_CUNkxmT	1	1701	2e-79	>jcf7180062968187	1	2	77875	235	507	88	119	73	101	119	84	0	0	0	364	720	63905	64261
Unigene1877_CUNkxmT	1	2670	0	>jcf7180063020240	1	3	28470	330	714	136	190	71	158	190	83	0	0	0	391	960	20436	21005
Unigene1879_CUNkxmT	1	1868	0	>jcf7180062882008	-2	-3	16476	335	726	145	199	72	164	199	82	0	0	0	1162	566	10474	9878
Unigene1880_CUNkxmT	1	2460	0	>jcf7180063045780	1	-2	93392	605	1316	251	316	79	273	316	86	0	0	0	1078	2025	53698	52751
Unigene1881_CUNkxmT	1	1238	6e-85	>jcf7180063207283	1	2	624221	321	696	134	157	85	146	157	92	0	0	0	535	1005	199679	200149
Unigene1882_CUNkxmT	1	997	2e-71	>jcf7180059345914	1	1	32492	152	326	57	66	86	59	66	89	0	0	0	157	354	12523	12720
Unigene1883_CUNkxmT	1	2296	0	>jcf7180060664277	-3	-1	6641	182	391	73	86	84	80	86	93	0	0	0	1238	981	1124	867
Unigene1884_CUNkxmT	1	4438	0	>jcf7180062977907	1	-3	37934	1009	2197	410	517	79	458	517	88	0	0	0	1723	3273	29121	27571
Unigene1885_CUNkxmT	1	1955	0	>jcf7180063210057	3	-2	100258	272	588	110	113	97	112	113	99	0	0	0	693	1031	26295	25957
Unigene1886_CUNkxmT	1	1614	2e-89	>jcf7180062988933	2	2	70771	171	369	77	121	63	97	121	80	0	0	0	95	457	48707	49069
Unigene1887_CUNkxmT	1	1373	1e-20	>jcf7180063222337	1	-2	33163	69.3	145	33	71	46	40	71	56	0	0	0	199	411	15975	15763
Unigene1888_CUNkxmT	1	1755	0	>jcf7180062847453	-2	1	103819	156	336	63	68	92	68	68	100	0	0	0	1340	1137	30856	31059
Unigene1889_CUNkxmT	1	1229	5e-44	>jcf7180062307318	-1	-2	32683	96.8	205	37	50	74	45	50	90	0	0	0	872	723	29505	29356
Unigene1890_CUNkxmT	1	1084	3e-40	>jcf7180062868108	1	-3	29824	79	166	34	42	80	34	42	80	0	0	0	766	891	26069	25944
Unigene1891_CUNkxmT	1	833	1e-12	>jcf7180062297952	-3	2	7791	80.8	170	34	69	49	46	69	66	0	0	0	708	502	2135	2341
Unigene1892_CUNkxmT	1	802	2e-10	>jcf7180063051341	1	-2	79961	71.2	149	32	87	36	49	87	56	0	0	0	103	363	43270	43010
Unigene1893_CUNkxmT	1	699	2e-08	>jcf7180062952264	2	2	246221	58.8	122	25	39	64	29	39	74	0	0	0	293	409	54425	54541
Unigene1894_CUNkxmT	1	1557	1e-145	>jcf7180063188020	2	-1	67137	491	1067	204	223	91	216	223	96	0	0	0	272	940	59118	58450
Unigene1895_CUNkxmT	1	414	9e-24	>jcf7180060484077	-1	-2	1093	84	177	35	73	47	38	73	52	0	0	0	288	70	594	376
Unigene1896_CUNkxmT	1	1444	1e-122	>jcf7180062698957	-1	1	50082	359	779	155	164	94	160	164	97	0	0	0	1309	818	4153	4644
Unigene1897_CUNkxmT	1	1762	4e-88	>jcf7180063213386	3	2	61227	174	375	70	75	93	74	75	98	0	0	0	1107	1331	31835	32059
Unigene1898_CUNkxmT	1	1268	1e-52	>jcf7180063009912	1	-3	75001	214	462	86	109	78	97	109	88	0	0	0	364	690	11507	11181
Unigene1899_CUNkxmT	1	881	9e-68	>jcf7180062943134	1	3	79957	139	298	57	64	89	61	64	95	0	0	0	523	714	22032	22223
Unigene1901_CUNkxmT	1	263	2e-05	>jcf7180063112901	3	-1	76583	41.8	85	15	20	75	17	20	85	0	0	0	96	155	2792	2733
Unigene1902_CUNkxmT	1	535	8e-74	>jcf7180063091084	-2	3	33747	167	360	66	77	85	68	77	88	0	0	0	459	229	31653	31883
Unigene1903_CUNkxmT	1	1048	7e-34	>jcf7180063155962	-2	2	7702	151	325	58	87	66	72	87	82	0	0	0	786	526	3089	3349
Unigene1904_CUNkxmT	1	1636	1e-97	>jcf7180063227679	-2	-3	1226893	174	375	64	113	56	93	113	82	0	0	0	1194	856	23408	23070
Unigene1905_CUNkxmT	1	1036	6e-57	>jcf7180063050255	3	-3	42666	138	295	54	85	63	64	85	75	0	0	0	396	650	33790	33536
Unigene1906_CUNkxmT	1	4067	1e-124	>jcf7180062962768	-1	-1	24214	106	226	49	89	55	61	89	68	0	0	0	2288	2022	14107	13841
Unigene1907_CUNkxmT	1	1861	1e-168	>jcf7180063044733	2	1	80813	599	1301	254	358	70	301	358	84	0	0	0	161	1234	72529	73602
Unigene1908_CUNkxmT	1	2515	0	>jcf7180063228530	-2	-3	2576986	554	1204	233	349	66	277	349	79	0	0	0	1944	898	1415156	1414110
Unigene1909_CUNkxmT	1	2583	0	>jcf7180059508120	2	2	124534	186	400	69	83	83	79	83	95	0	0	0	1424	1672	61343	61591
Unigene1910_CUNkxmT	1	707	2e-12	>jcf7180063214753	2	-3	19231	50.6	104	22	22	100	22	22	100	0	0	0	2	67	4316	4251
Unigene1911_CUNkxmT	1	1269	1e-56	>jcf7180062670606	1	3	12301	227	491	94	110	85	101	110	91	0	0	0	187	516	2127	2456
Unigene1912_CUNkxmT	1	1455	1e-140	>jcf7180062783562	2	1	24470	507	1101	206	244	84	225	244	92	0	0	0	215	946	18478	19209
Unigene1913_CUNkxmT	1	3067	1e-106	>jcf7180062956308	-1	3	62881	201	433	81	102	79	89	102	87	0	0	0	1093	788	22068	22373
Unigene1914_CUNkxmT	1	2432	0	>jcf7180062511244	-3	-1	75582	1090	2373	448	479	93	473	479	98	0	0	0	2103	667	69495	68059
Unigene1915_CUNkxmT	1	856	1e-11	>jcf7180060513365	-3	3	36768	77.6	163	32	43	74	33	43	76	0	0	0	665	537	22485	22613
Unigene1916_CUNkxmT	1	3363	1e-59	>jcf7180062966151	1	2	26078	104	221	49	107	45	68	107	63	0	0	0	1756	2076	9800	10120
Unigene1917_CUNkxmT	1	1081	1e-114	>jcf7180063205379	3	-1	151417	418	908	171	234	73	201	234	85	0	0	0	3	704	47203	46502
Unigene1918_CUNkxmT	1	1121	9e-69	>jcf7180063191372	-1	-1	32193	198	426	80	93	86	87	93	93	0	0	0	866	588	19137	18859
Unigene1919_CUNkxmT	1	2594	0	>jcf7180063112720	-2	2	108420	563	1223	225	280	80	242	280	86	0	0	0	1876	1037	39347	40186
Unigene1921_CUNkxmT	1	1543	1e-171	>jcf7180063081983	-1	1	51949	163	351	62	88	70	72	88	81	0	0	0	604	341	36838	37101
Unigene1923_CUNkxmT	1	1753	1e-108	>jcf7180062294171	1	1	83498	199	429	81	88	92	84	88	95	0	0	0	1018	1281	62464	62727
Unigene1924_CUNkxmT	1	6181	0	>jcf7180062512246	3	-1	69589	429	932	186	296	62	232	296	78	0	0	0	1320	2207	34324	33437
Unigene1925_CUNkxmT	1	1395	3e-79	>jcf7180062602106	2	-2	52717	127	273	45	59	76	51	59	86	0	0	0	413	589	50094	49918
Unigene1927_CUNkxmT	1	997	4e-79	>jcf7180062834317	2	-1	146848	142	304	56	60	93	58	60	96	0	0	0	95	274	17848	17669
Unigene1928_CUNkxmT	1	987	7e-34	>jcf7180063179944	3	2	46211	151	325	61	80	76	73	80	91	0	0	0	441	680	42257	42496
Unigene1929_CUNkxmT	1	1139	4e-40	>jcf7180063198817	3	-2	39067	61.6	128	25	36	69	29	36	80	0	0	0	87	194	29136	29029
Unigene1930_CUNkxmT	1	2985	0	>jcf7180063001708	2	-3	40502	545	1185	228	277	82	243	277	87	0	0	0	680	1510	18630	17800
Unigene1931_CUNkxmT	1	933	1e-64	>jcf7180062969889	-3	-2	27586	116	247	44	55	80	48	55	87	0	0	0	502	338	10059	9895
Unigene1933_CUNkxmT	1	2588	1e-163	>jcf7180062953463	3	-2	43939	209	451	90	116	77	101	116	87	0	0	0	543	890	39669	39322
Unigene1934_CUNkxmT	1	1450	1e-25	>jcf7180063135935	1	-3	192042	48.7	100	19	21	90	20	21	95	0	0	0	1219	1281	31885	31823
Unigene1935_CUNkxmT	1	1951	1e-145	>jcf7180062979555	-1	-3	42175	172	371	69	77	89	73	77	94	0	0	0	1132	902	39164	38934
Unigene1936_CUNkxmT	1	1858	0	>jcf7180063101906	3	3	88190	274	592	115	144	79	127	144	88	0	0	0	87	518	49569	50000
Unigene1937_CUNkxmT	1	1121	7e-21	>jcf7180062297917	-3	2	49587	108	231	43	82	52	56	82	68	0	0	0	717	472	22511	22756
Unigene1939_CUNkxmT	1	993	1e-121	>jcf7180063200281	2	1	96344	319	691	130	160	81	142	160	88	0	0	0	233	712	84361	84840
Unigene1940_CUNkxmT	1	2322	1e-146	>jcf7180062765485	2	-1	61052	401	870	179	222	80	191	222	86	0	0	0	1652	2317	50015	49350
Unigene1941_CUNkxmT	1	553	2e-38	>jcf7180062225968	-2	-2	455	166	356	57	76	75	57	76	75	0	0	0	552	325	418	191
Unigene1942_CUNkxmT	1	2110	1e-164	>jcf7180062967990	-1	1	35568	226	487	98	111	88	101	111	90	0	0	0	706	374	13222	13554
Unigene1943_CUNkxmT	1	804	4e-55	>jcf7180062889759	-3	-3	117065	149	320	57	64	89	61	64	95	0	0	0	634	443	37299	37108
Unigene1944_CUNkxmT	1	659	8e-71	>jcf7180060061463	2	-3	76042	262	567	109	125	87	119	125	95	0	0	0	50	424	58487	58113
Unigene1945_CUNkxmT	1	640	1e-47	>jcf7180063007582	1	3	59498	116	248	44	53	83	50	53	94	0	0	0	292	450	15507	15665
Unigene1946_CUNkxmT	1	1530	1e-90	>jcf7180062899623	-2	-2	19026	236	510	98	157	62	123	157	78	0	0	0	809	339	7052	6582
Unigene1947_CUNkxmT	1	1528	0	>jcf7180063211925	-2	-2	143293	1001	2179	409	495	82	456	495	92	0	0	0	1527	43	66534	65050
Unigene1948_CUNkxmT	1	925	3e-49	>jcf7180063206176	3	3	206961	149	321	63	92	68	75	92	81	0	0	0	639	914	144501	144776
Unigene1949_CUNkxmT	1	984	4e-37	>jcf7180063113045	1	2	21361	99.1	210	40	63	63	44	63	69	0	0	0	442	630	11093	11281
Unigene1950_CUNkxmT	1	1493	1e-163	>jcf7180063193985	-2	-1	66588	546	1186	224	306	73	261	306	85	0	0	0	1261	344	58092	57175
Unigene1951_CUNkxmT	1	857	1e-67	>jcf7180062841953	1	-1	18953	113	242	46	58	79	56	58	96	0	0	0	406	579	15419	15246
Unigene1952_CUNkxmT	1	1486	1e-161	>jcf7180062966302	-2	1	51748	152	326	58	64	90	61	64	95	0	0	0	1008	817	27049	27240
Unigene1953_CUNkxmT	1	777	2e-49	>jcf7180063086998	1	-1	58992	202	436	88	170	51	115	170	67	0	0	0	148	657	37698	37189
Unigene1954_CUNkxmT	1	311	8e-34	>jcf7180063162190	2	-1	93320	149	319	59	65	90	62	65	95	0	0	0	116	310	27380	27186
Unigene1955_CUNkxmT	1	1930	1e-102	>jcf7180063227743	3	-2	791043	190	410	78	110	70	93	110	84	0	0	0	729	1058	474014	473685
Unigene1956_CUNkxmT	1	2418	1e-118	>jcf7180062747627	3	1	38034	339	735	136	165	82	145	165	87	0	0	0	1221	1715	22357	22851
Unigene1957_CUNkxmT	1	1509	6e-92	>jcf7180063060874	1	3	41359	237	512	100	139	71	124	139	89	0	0	0	592	1008	31227	31643
Unigene1958_CUNkxmT	1	2306	0	>jcf7180062729328	1	-1	32039	744	1619	297	373	79	334	373	89	0	0	0	628	1746	11795	10677
Unigene1959_CUNkxmT	1	2188	1e-148	>jcf7180062972103	1	3	41528	166	366	86	171	50	111	171	64	0	0	0	1675	2187	18171	18683
Unigene1960_CUNkxmT	1	890	6e-13	>jcf7180063009505	-1	-2	58398	82.2	173	31	66	46	41	66	62	0	0	0	650	453	7838	7641
Unigene1961_CUNkxmT	1	1330	1e-124	>jcf7180062549718	3	1	94091	224	483	91	121	75	101	121	83	0	0	0	813	1175	44359	44721
Unigene1962_CUNkxmT	1	1598	1e-111	>jcf7180063227796	-3	1	2901797	135	290	56	67	83	61	67	91	0	0	0	1095	895	1266478	1266678
Unigene1963_CUNkxmT	1	3872	0	>jcf7180063117146	2	1	101143	191	412	85	119	71	99	119	83	0	0	0	1115	1471	22657	23013
Unigene1964_CUNkxmT	1	2510	0	>jcf7180062673130	1	2	43214	201	434	80	98	81	84	98	85	0	0	0	1705	1998	30914	31207
Unigene1965_CUNkxmT	1	1463	1e-146	>jcf7180063181483	1	-1	19307	527	1144	206	288	71	253	288	87	0	0	0	574	1437	9236	8373
Unigene1966_CUNkxmT	1	435	1e-21	>jcf7180063153962	-1	3	10534	74.4	156	30	31	96	31	31	100	0	0	0	279	187	8811	8903
Unigene1968_CUNkxmT	1	579	1e-13	>jcf7180063133839	-2	3	82092	63.8	133	23	37	62	30	37	81	0	0	0	356	246	41337	41447
Unigene1969_CUNkxmT	1	246	2e-05	>jcf7180060510716	-2	3	3734	45.1	92	25	64	39	30	64	46	0	0	0	200	9	3531	3722
Unigene1970_CUNkxmT	1	2251	0	>jcf7180062586347	-2	-3	28283	256	553	99	123	80	108	123	87	0	0	0	1020	652	18345	17977
Unigene1972_CUNkxmT	1	1521	7e-67	>jcf7180062967666	-3	-1	58420	262	566	109	157	69	124	157	78	0	0	0	1378	908	622	152
Unigene1973_CUNkxmT	1	3234	1e-177	>jcf7180063063603	-1	-2	66340	127	273	51	69	73	57	69	82	0	0	0	870	664	13158	12952
Unigene1974_CUNkxmT	1	1255	4e-45	>jcf7180063042289	2	1	110452	95.5	202	36	41	87	41	41	100	0	0	0	371	493	58327	58449
Unigene1975_CUNkxmT	1	1830	1e-173	>jcf7180063205764	-2	-2	128694	145	312	61	74	82	67	74	90	0	0	0	1259	1038	74762	74541
Unigene1976_CUNkxmT	1	2296	1e-158	>jcf7180063206917	-2	-3	384645	182	392	69	96	71	83	96	86	0	0	0	1791	1504	294328	294041
Unigene1977_CUNkxmT	1	2074	1e-111	>jcf7180063206917	-2	-3	384645	187	403	71	95	74	84	95	88	0	0	0	1788	1504	294325	294041
Unigene1978_CUNkxmT	1	1613	1e-142	>jcf7180060159082	-2	-1	51616	177	380	79	105	75	80	105	76	0	0	0	1336	1022	14263	13949
Unigene1979_CUNkxmT	1	1870	0	>jcf7180063027006	-2	2	71414	729	1586	278	407	68	335	407	82	0	0	0	1512	292	36122	37342
Unigene1980_CUNkxmT	1	1051	8e-15	>jcf7180062922924	3	1	18870	62.9	131	25	68	36	38	68	55	0	0	0	396	599	6253	6456
Unigene1981_CUNkxmT	1	1505	3e-16	>jcf7180063109311	1	1	36010	51	105	16	31	51	25	31	80	0	0	0	643	735	35281	35373
Unigene1982_CUNkxmT	1	1400	1e-59	>jcf7180063062956	1	2	34226	140	300	55	74	74	64	74	86	0	0	0	850	1071	29243	29464
Unigene1983_CUNkxmT	1	1225	1e-68	>jcf7180063062956	3	2	34226	147	315	57	73	78	66	73	90	0	0	0	678	896	29246	29464
Unigene1984_CUNkxmT	1	389	3e-06	>jcf7180063226184	3	-2	89067	39.6	81	15	30	50	21	30	70	0	0	0	24	113	42428	42339
Unigene1985_CUNkxmT	1	832	3e-19	>jcf7180062944806	-2	2	227526	102	218	46	57	80	48	57	84	0	0	0	498	328	51395	51565
Unigene1986_CUNkxmT	1	2250	0	>jcf7180061288156	-1	-3	18715	805	1751	330	361	91	349	361	96	0	0	0	1509	427	13325	12243
Unigene1987_CUNkxmT	1	3766	0	>jcf7180063065451	-3	-1	63089	1084	2360	482	561	85	521	561	92	0	0	0	2954	1272	26312	24630
Unigene1988_CUNkxmT	1	1371	7e-26	>jcf7180063181154	1	1	36432	91.3	193	36	44	81	41	44	93	0	0	0	802	933	5023	5154
Unigene1989_CUNkxmT	1	1081	1e-84	>jcf7180063045741	-2	-2	85957	199	430	86	146	58	112	146	76	0	0	0	1080	643	33858	33421
Unigene1991_CUNkxmT	1	800	3e-20	>jcf7180062922924	-1	1	18870	46.9	96	16	43	37	29	43	67	0	0	0	518	390	6328	6456
Unigene1992_CUNkxmT	1	1472	1e-70	>jcf7180062961875	-3	-1	39242	94.5	200	39	46	84	42	46	91	0	0	0	477	340	17585	17448
Unigene1993_CUNkxmT	1	2248	0	>jcf7180062911360	3	-2	9265	356	772	137	187	73	158	187	84	0	0	0	1212	1772	693	133
Unigene1994_CUNkxmT	1	1358	1e-173	>jcf7180062962304	3	1	122035	195	420	81	86	94	83	86	96	0	0	0	780	1037	70267	70524
Unigene1995_CUNkxmT	1	491	8e-16	>jcf7180062933089	1	-3	6966	90.4	191	35	43	81	39	43	90	0	0	0	361	489	5881	5753
Unigene1996_CUNkxmT	1	1619	0	>jcf7180062962665	-3	2	123198	144	310	59	60	98	60	60	100	0	0	0	1137	958	20210	20389
Unigene1997_CUNkxmT	1	554	4e-35	>jcf7180062633492	2	2	18104	135	289	52	85	61	65	85	76	0	0	0	173	427	11006	11260
Unigene1998_CUNkxmT	1	3481	0	>jcf7180063099612	-3	-1	42890	139	299	57	65	87	61	65	93	0	0	0	2828	2634	19127	18933
Unigene1999_CUNkxmT	1	1700	3e-51	>jcf7180062609151	-2	2	81356	197	424	83	131	63	98	131	74	0	0	0	1186	794	29246	29638
Unigene2000_CUNkxmT	1	790	4e-24	>jcf7180063049233	-1	3	60267	118	253	50	86	58	66	86	76	0	0	0	685	428	20520	20777
Unigene2001_CUNkxmT	1	927	1e-26	>jcf7180062952234	1	-3	413244	127	272	51	90	56	71	90	78	0	0	0	259	528	198160	197891
Unigene2002_CUNkxmT	1	794	2e-23	>jcf7180062699099	1	3	61702	116	249	47	70	67	53	70	75	0	0	0	250	459	37362	37571
Unigene2003_CUNkxmT	1	4202	0	>jcf7180060597883	-1	2	36508	708	1539	306	321	95	313	321	97	0	0	0	965	3	23672	24634
Unigene2004_CUNkxmT	1	640	2e-20	>jcf7180062959703	3	2	33096	88.6	187	33	74	44	50	74	67	0	0	0	141	362	25475	25696
Unigene2005_CUNkxmT	1	1058	1e-116	>jcf7180062984129	-1	-3	49934	329	713	139	181	76	151	181	83	0	0	0	941	399	43791	43249
Unigene2006_CUNkxmT	1	2841	0	>jcf7180062927773	-1	-2	65091	688	1496	280	303	92	296	303	97	0	0	0	2613	1705	43193	42285
Unigene2007_CUNkxmT	1	2774	0	>jcf7180063050796	-3	-1	120298	247	534	98	106	92	102	106	96	0	0	0	1140	823	87688	87371
Unigene2010_CUNkxmT	1	803	6e-42	>jcf7180063050678	1	2	81889	124	265	51	56	91	55	56	98	0	0	0	631	798	11186	11353
Unigene2011_CUNkxmT	1	2631	0	>jcf7180063065871	-1	2	99323	681	1482	263	296	88	284	296	95	0	0	0	1518	631	37637	38524
Unigene2012_CUNkxmT	1	1040	4e-52	>jcf7180062947500	-3	-2	150195	144	310	57	68	83	61	68	89	0	0	0	495	292	118523	118320
Unigene2013_CUNkxmT	1	1232	2e-62	>jcf7180063006255	1	-3	26751	165	355	69	91	75	76	91	83	0	0	0	412	684	7936	7664
Unigene2014_CUNkxmT	1	1009	1e-29	>jcf7180063209141	-3	1	196943	117	251	53	82	64	61	82	74	0	0	0	539	294	68782	69027
Unigene2015_CUNkxmT	1	268	1e-19	>jcf7180063206839	2	3	336513	67.5	141	27	30	90	29	30	96	0	0	0	98	187	126780	126869
Unigene2016_CUNkxmT	1	2750	0	>jcf7180063178794	3	-2	94171	473	1027	201	239	84	214	239	89	0	0	0	1560	2276	34893	34177
Unigene2017_CUNkxmT	1	511	9e-08	>jcf7180063096065	-2	3	39153	63.8	133	25	29	86	27	29	93	0	0	0	510	424	38748	38834
Unigene2018_CUNkxmT	1	1321	2e-59	>jcf7180059937222	-1	-1	29619	96.4	204	41	50	82	46	50	92	0	0	0	610	461	24786	24637
Unigene2019_CUNkxmT	1	1857	0	>jcf7180062944640	-1	-2	77572	851	1853	346	441	78	380	441	86	0	0	0	1581	259	41760	40438
Unigene2020_CUNkxmT	1	206	8e-28	>jcf7180062668259	-3	3	30483	127	272	52	68	76	58	68	85	0	0	0	204	1	13812	14015
Unigene2021_CUNkxmT	1	2607	1e-110	>jcf7180059959712	3	-1	14346	91.3	193	37	43	86	40	43	93	0	0	0	294	422	7287	7159
Unigene2022_CUNkxmT	1	1230	2e-61	>jcf7180062989951	1	2	42901	124	266	47	68	69	58	68	85	0	0	0	484	687	24389	24592
Unigene2023_CUNkxmT	1	3293	0	>jcf7180063037752	-1	-1	155435	220	475	90	96	93	92	96	95	0	0	0	1286	999	106070	105783
Unigene2025_CUNkxmT	1	2496	0	>jcf7180063154836	3	-1	80409	239	517	107	133	80	118	133	88	0	0	0	1851	2249	23103	22705
Unigene2027_CUNkxmT	1	2725	1e-149	>jcf7180062902012	-1	3	87953	208	449	91	130	70	107	130	82	0	0	0	1651	1262	36279	36668
Unigene2028_CUNkxmT	1	2669	0	>jcf7180062902012	-1	3	87953	208	449	91	130	70	107	130	82	0	0	0	1595	1206	36279	36668
Unigene2030_CUNkxmT	1	622	2e-19	>jcf7180063183689	2	-1	36336	103	219	44	81	54	55	81	67	0	0	0	197	439	13710	13468
Unigene2031_CUNkxmT	1	2607	0	>jcf7180063188963	-2	-3	25351	702	1527	272	330	82	303	330	91	0	0	0	1514	525	3062	2073
Unigene2032_CUNkxmT	1	2546	0	>jcf7180063179252	3	3	32452	178	383	66	84	78	74	84	88	0	0	0	1167	1418	24801	25052
Unigene2033_CUNkxmT	1	1971	8e-74	>jcf7180063065072	-2	3	45689	99.6	211	41	44	93	41	44	93	0	0	0	1142	1011	41139	41270
Unigene2034_CUNkxmT	1	480	4e-18	>jcf7180061378197	1	3	485	54.2	112	21	26	80	24	26	92	0	0	0	40	117	210	287
Unigene2035_CUNkxmT	1	7095	0	>jcf7180062514823	2	-3	102838	134	287	56	59	94	57	59	96	0	0	0	3062	3238	72806	72630
Unigene2036_CUNkxmT	1	2176	0	>jcf7180062951359	-1	1	161282	425	922	176	207	85	192	207	92	0	0	0	1567	947	77881	78501
Unigene2037_CUNkxmT	1	5831	0	>jcf7180063228013	2	-1	246238	288	623	127	231	54	162	231	70	0	0	0	518	1210	122944	122252
Unigene2038_CUNkxmT	1	2354	4e-75	>jcf7180062836492	-3	-2	21919	124	266	45	47	95	47	47	100	0	0	0	1899	1759	15330	15190
Unigene2040_CUNkxmT	1	1635	5e-56	>jcf7180062980046	3	1	22678	111	238	46	72	63	56	72	77	0	0	0	243	458	76	291
Unigene2041_CUNkxmT	1	1843	1e-99	>jcf7180063185192	2	2	119039	107	229	40	61	65	52	61	85	0	0	0	1241	1423	118448	118630
Unigene2042_CUNkxmT	1	3649	0	>jcf7180062973072	2	1	45324	261	565	111	127	87	119	127	93	0	0	0	2603	2983	19375	19755
Unigene2043_CUNkxmT	1	1627	1e-158	>jcf7180063040865	3	3	114213	221	478	89	108	82	94	108	87	0	0	0	522	845	57003	57326
Unigene2044_CUNkxmT	1	1144	3e-55	>jcf7180060681393	-1	-2	48288	223	481	97	132	73	106	132	80	0	0	0	784	389	4769	4374
Unigene2045_CUNkxmT	1	1922	1e-172	>jcf7180063047109	-2	-2	109196	320	694	123	151	81	137	151	90	0	0	0	814	362	93508	93056
Unigene2046_CUNkxmT	1	1190	4e-36	>jcf7180062960132	3	-1	20403	123	264	47	76	61	60	76	78	0	0	0	249	476	6126	5899
Unigene2047_CUNkxmT	1	1087	6e-51	>jcf7180063206442	-2	-1	422590	72.5	152	27	35	77	31	35	88	0	0	0	726	622	315058	314954
Unigene2048_CUNkxmT	1	1341	1e-169	>jcf7180062953127	3	1	42658	242	523	100	114	87	110	114	96	0	0	0	3	344	12943	13284
Unigene2049_CUNkxmT	1	409	6e-24	>jcf7180062527071	-2	-3	16770	116	249	53	72	73	59	72	81	0	0	0	408	193	7840	7625
Unigene2050_CUNkxmT	1	1105	1e-106	>jcf7180062726696	-2	1	35475	188	404	74	101	73	84	101	83	0	0	0	477	175	15109	15411
Unigene2051_CUNkxmT	1	1082	1e-35	>jcf7180063017462	-1	1	31088	157	338	64	82	78	73	82	89	0	0	0	527	282	8695	8940
Unigene2052_CUNkxmT	1	2116	1e-159	>jcf7180062308963	2	2	14014	570	1239	215	257	83	242	257	94	0	0	0	995	1765	1547	2317
Unigene2053_CUNkxmT	1	1231	3e-78	>jcf7180063181083	-3	3	223883	100	213	41	44	93	42	44	95	0	0	0	992	861	105897	106028
Unigene2054_CUNkxmT	1	1034	4e-82	>jcf7180062301280	3	-1	4489	312	675	123	147	83	130	147	88	0	0	0	159	599	3511	3071
Unigene2056_CUNkxmT	1	742	2e-24	>jcf7180062630455	-2	1	107323	80.3	176	34	38	89	36	38	94	0	0	0	159	46	104239	104352
Unigene2057_CUNkxmT	1	479	1e-18	>jcf7180062550490	2	-3	14565	61.6	128	26	48	54	31	48	64	0	0	0	281	424	943	800
Unigene2058_CUNkxmT	1	665	6e-20	>jcf7180063112338	2	-2	101219	98.2	208	35	60	58	50	60	83	0	0	0	269	448	47317	47138
Unigene2059_CUNkxmT	1	2369	0	>jcf7180063175308	-1	3	208238	359	779	147	187	78	165	187	88	0	0	0	1766	1206	124515	125075
Unigene2060_CUNkxmT	1	775	6e-57	>jcf7180062888580	-3	3	16876	95	201	36	50	72	46	50	92	0	0	0	638	489	6165	6314
Unigene2061_CUNkxmT	1	1190	3e-55	>jcf7180062539274	1	3	28305	108	231	48	60	80	54	60	90	0	0	0	79	258	3423	3602
Unigene2062_CUNkxmT	1	1499	1e-142	>jcf7180063216816	1	1	651336	208	448	83	102	81	88	102	86	0	0	0	493	798	272569	272874
Unigene2064_CUNkxmT	1	1467	1e-118	>jcf7180062888381	-1	2	82827	280	605	117	221	52	160	221	72	0	0	0	846	184	7199	7861
Unigene2065_CUNkxmT	1	255	3e-09	>jcf7180063061996	-1	-1	65130	67	140	24	25	96	24	25	96	0	0	0	75	1	20583	20509
Unigene2066_CUNkxmT	1	2506	0	>jcf7180062829779	3	-2	5156	716	1558	299	341	87	312	341	91	0	0	0	1059	2081	4633	3611
Unigene2067_CUNkxmT	1	2326	0	>jcf7180062918185	2	-3	62765	214	462	90	104	86	100	104	96	0	0	0	977	1288	8526	8215
Unigene2068_CUNkxmT	1	4312	0	>jcf7180063184972	-3	2	76064	153	329	77	126	61	90	126	71	0	0	0	1013	636	18515	18892
Unigene2069_CUNkxmT	1	1903	0	>jcf7180063018811	-1	-2	51337	604	1313	245	404	60	309	404	76	0	0	0	1669	458	28371	27160
Unigene2071_CUNkxmT	1	543	2e-53	>jcf7180063150315	-1	2	11352	182	391	74	87	85	82	87	94	0	0	0	342	82	7283	7543
Unigene2072_CUNkxmT	1	2082	0	>jcf7180062479064	2	-2	93946	159	342	67	74	90	70	74	94	0	0	0	950	1171	55425	55204
Unigene2073_CUNkxmT	1	1069	9e-76	>jcf7180063205869	-1	-3	193539	222	480	99	117	84	105	117	89	0	0	0	508	158	59776	59426
Unigene2074_CUNkxmT	1	376	9e-27	>jcf7180062570473	-2	1	5496	126	269	51	69	73	60	69	86	0	0	0	207	1	3577	3783
Unigene2076_CUNkxmT	1	2732	0	>jcf7180063180743	-1	2	125322	609	1324	253	297	85	274	297	92	0	0	0	1067	177	21497	22387
Unigene2077_CUNkxmT	1	1984	7e-80	>jcf7180063173165	3	-3	95606	117	251	52	65	80	59	65	90	0	0	0	660	854	74001	73807
Unigene2078_CUNkxmT	1	1696	1e-155	>jcf7180062960056	-1	3	48647	504	1094	207	234	88	220	234	94	0	0	0	1249	548	13590	14291
Unigene2079_CUNkxmT	1	1660	1e-53	>jcf7180062688467	1	3	28062	159	342	70	87	80	75	87	86	0	0	0	961	1221	24531	24791
Unigene2080_CUNkxmT	1	1457	1e-129	>jcf7180062952649	-1	2	708404	202	435	77	95	81	84	95	88	0	0	0	914	630	352103	352387
Unigene2081_CUNkxmT	1	1218	5e-75	>jcf7180062976019	-3	3	36069	288	624	113	190	59	145	190	76	0	0	0	1024	455	29559	30128
Unigene2082_CUNkxmT	1	1100	5e-55	>jcf7180063017938	1	-1	31904	87.7	185	35	63	55	42	63	66	0	0	0	670	858	30431	30243
Unigene2083_CUNkxmT	1	719	4e-20	>jcf7180063186665	1	3	98794	96.8	205	44	63	69	51	63	80	0	0	0	277	465	45741	45929
Unigene2084_CUNkxmT	1	1583	1e-148	>jcf7180062541170	-1	3	30946	364	789	144	210	68	166	210	79	0	0	0	1001	372	9489	10118
Unigene2085_CUNkxmT	1	457	8e-53	>jcf7180062740622	3	-2	84431	213	459	86	95	90	91	95	95	0	0	0	3	287	10345	10061
Unigene2086_CUNkxmT	1	881	6e-81	>jcf7180063143519	-2	-3	109320	267	578	107	136	78	120	136	88	0	0	0	691	284	100675	100268
Unigene2087_CUNkxmT	1	892	2e-52	>jcf7180062860948	3	-1	52875	123	264	52	66	78	59	66	89	0	0	0	180	377	45663	45466
Unigene2088_CUNkxmT	1	1912	3e-79	>jcf7180062917592	2	1	38338	200	431	75	81	92	78	81	96	0	0	0	299	541	23308	23550
Unigene2089_CUNkxmT	1	2787	0	>jcf7180062920121	3	-1	100307	295	639	124	132	93	130	132	98	0	0	0	465	860	82682	82287
Unigene2090_CUNkxmT	1	1866	0	>jcf7180063130963	-3	-3	186884	365	792	155	178	87	167	178	93	0	0	0	934	401	44208	43675
Unigene2091_CUNkxmT	1	1785	1e-66	>jcf7180063184394	3	-1	70688	124	266	48	60	80	52	60	86	0	0	0	765	944	12371	12192
Unigene2092_CUNkxmT	1	1258	4e-46	>jcf7180060811157	-1	2	57975	120	257	47	71	66	57	71	80	0	0	0	766	554	52373	52585
Unigene2093_CUNkxmT	1	2146	1e-177	>jcf7180063001255	-2	1	36998	151	325	56	70	80	64	70	91	0	0	0	1215	1006	10471	10680
Unigene2094_CUNkxmT	1	1456	1e-133	>jcf7180062958968	2	3	25223	481	1045	205	236	86	224	236	94	0	0	0	404	1111	696	1403
Unigene2095_CUNkxmT	1	1023	5e-17	>jcf7180062920752	-2	2	42707	95.9	203	37	50	74	42	50	84	0	0	0	782	633	17420	17569
Unigene2096_CUNkxmT	1	624	3e-17	>jcf7180062920752	-2	2	42707	95.9	203	37	50	74	42	50	84	0	0	0	383	234	17420	17569
Unigene2097_CUNkxmT	1	1735	1e-178	>jcf7180063044549	1	-2	196952	460	998	179	188	95	184	188	97	0	0	0	769	1332	58549	57986
Unigene2098_CUNkxmT	1	1488	1e-177	>jcf7180063044549	3	-2	196952	460	998	179	188	95	184	188	97	0	0	0	522	1085	58549	57986
Unigene2099_CUNkxmT	1	1901	0	>jcf7180062741064	-2	-2	104216	318	688	118	137	86	129	137	94	0	0	0	739	329	40813	40403
Unigene2100_CUNkxmT	1	2200	0	>jcf7180062769372	-3	-1	36301	242	522	99	134	73	110	134	82	0	0	0	1145	744	7015	6614
Unigene2101_CUNkxmT	1	855	5e-44	>jcf7180063141685	-3	-3	35942	181	389	71	86	82	80	86	93	0	0	0	616	359	1044	787
Unigene2102_CUNkxmT	1	1259	8e-31	>jcf7180063202163	1	3	144745	62.5	130	24	37	64	34	37	91	0	0	0	271	381	50679	50789
Unigene2103_CUNkxmT	1	904	1e-21	>jcf7180063191620	2	2	71829	73.5	154	28	37	75	34	37	91	0	0	0	380	490	48038	48148
Unigene2104_CUNkxmT	1	1065	1e-41	>jcf7180063079512	-3	1	7839	177	381	71	92	77	75	92	81	0	0	0	787	512	5242	5517
Unigene2105_CUNkxmT	1	361	5e-07	>jcf7180063227767	-3	-2	3805435	51.5	106	23	28	82	25	28	89	0	0	0	86	3	1234308	1234225
Unigene2107_CUNkxmT	1	1930	1e-124	>jcf7180062830771	1	-2	50495	193	416	88	103	85	91	103	88	0	0	0	919	1227	7249	6941
Unigene2108_CUNkxmT	1	1496	1e-154	>jcf7180062505351	2	-2	51267	245	529	103	124	83	107	124	86	0	0	0	431	802	47939	47568
Unigene2109_CUNkxmT	1	901	1e-12	>jcf7180063199280	-2	-1	56132	56.1	116	18	32	56	21	32	65	0	0	0	735	640	34316	34221
Unigene2110_CUNkxmT	1	2782	0	>jcf7180063186324	3	1	37022	287	621	128	188	68	148	188	78	0	0	0	1287	1850	15718	16281
Unigene2111_CUNkxmT	1	1842	1e-157	>jcf7180062915490	2	1	72435	259	561	99	131	75	114	131	87	0	0	0	971	1363	58807	59199
Unigene2112_CUNkxmT	1	1372	1e-101	>jcf7180063177239	-3	2	78331	146	313	55	69	79	63	69	91	0	0	0	812	606	49511	49717
Unigene2113_CUNkxmT	1	1311	1e-62	>jcf7180063215083	-1	3	117759	88.6	187	31	49	63	40	49	81	0	0	0	558	412	6465	6611
Unigene2114_CUNkxmT	1	1960	1e-09	>jcf7180062883976	-3	-1	83383	57.4	119	30	65	46	34	65	52	0	0	0	992	798	44866	44672
Unigene2115_CUNkxmT	1	1220	2e-94	>jcf7180063170594	-1	-2	59221	105	225	43	46	93	45	46	97	0	0	0	1013	876	50376	50239
Unigene2116_CUNkxmT	1	1963	1e-163	>jcf7180062997153	2	-1	51855	151	324	63	87	72	73	87	83	0	0	0	1298	1558	19104	18844
Unigene2117_CUNkxmT	1	339	7e-10	>jcf7180062957228	-2	-2	36078	69.8	146	25	35	71	30	35	85	0	0	0	338	234	29675	29571
Unigene2118_CUNkxmT	1	3303	0	>jcf7180063202125	-2	-2	195953	100	213	40	57	70	44	57	77	0	0	0	1868	1698	110458	110288
Unigene2119_CUNkxmT	1	1821	1e-163	>jcf7180063228493	-3	2	828034	133	286	55	57	96	57	57	100	0	0	0	811	641	597578	597748
Unigene2120_CUNkxmT	1	867	1e-32	>jcf7180063025635	3	2	22426	146	313	63	81	77	71	81	87	0	0	0	315	557	13595	13837
Unigene2121_CUNkxmT	1	884	1e-26	>jcf7180063127410	-3	-2	5890	122	261	49	70	70	58	70	82	0	0	0	549	340	5532	5323
Unigene2122_CUNkxmT	1	2471	0	>jcf7180062996395	-3	-1	120411	585	1272	236	313	75	273	313	87	0	0	0	1968	1030	98019	97081
Unigene2123_CUNkxmT	1	2579	4e-77	>jcf7180062952273	-3	2	496801	297	642	126	144	87	134	144	93	0	0	0	1830	1399	87626	88057
Unigene2124_CUNkxmT	1	3539	0	>jcf7180063174835	-3	2	95611	218	470	85	111	76	96	111	86	0	0	0	1473	1141	68651	68983
Unigene2125_CUNkxmT	1	2553	7e-85	>jcf7180063026459	-3	-1	144364	87.7	185	32	54	59	41	54	75	0	0	0	1405	1244	71905	71744
Unigene2127_CUNkxmT	1	1069	1e-52	>jcf7180063223988	3	-1	179173	102	217	45	51	88	46	51	90	0	0	0	186	338	172801	172649
Unigene2128_CUNkxmT	1	1468	6e-74	>jcf7180059852844	3	1	48313	235	508	102	174	58	121	174	69	0	0	0	462	983	16837	17358
Unigene2129_CUNkxmT	1	1363	1e-93	>jcf7180063192824	1	1	103075	220	474	86	107	80	91	107	85	0	0	0	811	1131	49642	49962
Unigene2130_CUNkxmT	1	1163	2e-07	>jcf7180063051984	3	-1	76124	49.2	101	18	30	60	23	30	76	0	0	0	276	365	53519	53430
Unigene2131_CUNkxmT	1	1511	3e-58	>jcf7180060658052	3	-1	8215	140	300	57	81	70	67	81	82	0	0	0	681	923	4996	4754
Unigene2132_CUNkxmT	1	1478	2e-82	>jcf7180063015681	-2	3	158340	124	266	51	55	92	53	55	96	0	0	0	736	572	122292	122456
Unigene2134_CUNkxmT	1	1256	3e-11	>jcf7180063089841	3	1	14590	47.8	98	18	32	56	26	32	81	0	0	0	231	326	5464	5559
Unigene2136_CUNkxmT	1	3191	0	>jcf7180063223628	1	2	259731	398	864	162	178	91	172	178	96	0	0	0	1354	1887	106586	107119
Unigene2137_CUNkxmT	1	743	2e-12	>jcf7180063047540	-1	-2	22649	80.3	169	31	56	55	40	56	71	0	0	0	611	444	19249	19082
Unigene2138_CUNkxmT	1	1122	8e-29	>jcf7180063202619	1	-2	38191	101	215	44	55	80	47	55	85	0	0	0	586	750	12753	12589
Unigene2139_CUNkxmT	1	5205	0	>jcf7180062310617	2	-2	63992	221	478	95	114	83	105	114	92	0	0	0	4187	4528	30157	29816
Unigene2140_CUNkxmT	1	3467	0	>jcf7180063206719	1	-3	298265	323	701	129	168	76	146	168	86	0	0	0	2146	2649	65514	65011
Unigene2141_CUNkxmT	1	1617	1e-99	>jcf7180062965621	-2	2	137916	112	239	43	67	64	55	67	82	0	0	0	857	657	118451	118651
Unigene2142_CUNkxmT	1	863	7e-72	>jcf7180063021929	2	2	27842	140	300	55	99	55	73	99	73	0	0	0	122	418	527	823
Unigene2144_CUNkxmT	1	885	2e-09	>jcf7180063167382	-3	-3	60220	70.3	147	28	51	54	37	51	72	0	0	0	724	572	36500	36348
Unigene2145_CUNkxmT	1	925	2e-55	>jcf7180063206699	-3	1	131202	76.7	161	31	40	77	36	40	90	0	0	0	386	267	96253	96372
Unigene2147_CUNkxmT	1	879	8e-30	>jcf7180063140627	-2	-3	16246	138	295	50	59	84	52	59	88	0	0	0	878	702	12401	12225
Unigene2148_CUNkxmT	1	1863	1e-126	>jcf7180062691017	-3	-3	54300	134	288	57	61	93	58	61	95	0	0	0	910	728	18871	18689
Unigene2149_CUNkxmT	1	1322	2e-58	>jcf7180063026178	1	-1	31793	99.6	211	40	54	74	48	54	88	0	0	0	463	624	16547	16386
Unigene2150_CUNkxmT	1	1687	1e-116	>jcf7180062795440	1	1	110790	253	547	88	111	79	103	111	92	0	0	0	670	1002	59086	59418
Unigene2151_CUNkxmT	1	1036	2e-76	>jcf7180063010566	-1	-3	45165	159	341	63	76	82	68	76	89	0	0	0	1036	809	9712	9485
Unigene2152_CUNkxmT	1	1676	1e-117	>jcf7180063223593	2	3	135815	121	261	50	62	80	57	62	91	0	0	0	29	214	83979	84164
Unigene2153_CUNkxmT	1	601	2e-13	>jcf7180062630455	1	3	107323	55.1	114	21	34	61	25	34	73	0	0	0	406	507	87390	87491
Unigene2154_CUNkxmT	1	670	2e-12	>jcf7180063084911	1	-1	129456	79.9	168	31	46	67	35	46	76	0	0	0	112	249	85995	85858
Unigene2155_CUNkxmT	1	2522	0	>jcf7180062771304	3	-3	10025	648	1410	268	299	89	287	299	95	0	0	0	906	1802	9321	8425
Unigene2156_CUNkxmT	1	1051	2e-79	>jcf7180063059620	-3	2	28353	303	655	121	159	76	137	159	86	0	0	0	896	420	3176	3652
Unigene2157_CUNkxmT	1	4030	0	>jcf7180062993684	3	1	49238	823	1791	351	468	75	396	468	84	0	0	0	990	2393	25279	26682
Unigene2158_CUNkxmT	1	774	1e-26	>jcf7180062948731	2	-1	291907	127	272	52	61	85	53	61	86	0	0	0	302	484	194884	194702
Unigene2159_CUNkxmT	1	619	7e-16	>jcf7180063202533	1	3	213961	57.9	120	22	30	73	28	30	93	0	0	0	274	363	44481	44570
Unigene2160_CUNkxmT	1	3354	0	>jcf7180063166995	2	1	195875	364	789	137	184	74	159	184	86	0	0	0	893	1444	21493	22044
Unigene2161_CUNkxmT	1	3328	0	>jcf7180063166995	2	1	195875	364	789	137	184	74	159	184	86	0	0	0	893	1444	21493	22044
Unigene2162_CUNkxmT	1	3222	0	>jcf7180063207154	2	1	424803	174	375	68	79	86	73	79	92	0	0	0	1673	1909	76105	76341
Unigene2163_CUNkxmT	1	3196	0	>jcf7180063207154	2	1	424803	174	375	68	79	86	73	79	92	0	0	0	1673	1909	76105	76341
Unigene2164_CUNkxmT	1	2172	1e-127	>jcf7180063226769	1	-3	530875	153	328	57	96	59	68	96	70	0	0	0	301	588	79028	78741
Unigene2166_CUNkxmT	1	1337	1e-08	>jcf7180062779168	2	-3	6407	52.4	108	41	152	26	69	152	45	0	0	0	362	817	1725	1270
Unigene2167_CUNkxmT	1	1443	0	>jcf7180062984463	2	2	32077	688	1497	296	311	95	303	311	97	0	0	0	305	1237	21545	22477
Unigene2168_CUNkxmT	1	1551	2e-84	>jcf7180062640309	1	-3	57204	200	431	76	82	92	81	82	98	0	0	0	274	519	45727	45482
Unigene2169_CUNkxmT	1	1102	1e-106	>jcf7180059092232	-1	3	19797	153	328	62	82	75	70	82	85	0	0	0	784	539	15405	15650
Unigene2170_CUNkxmT	1	1871	0	>jcf7180062945788	3	-3	223555	171	368	72	85	84	79	85	92	0	0	0	1329	1583	135776	135522
Unigene2173_CUNkxmT	1	1593	1e-108	>jcf7180063113292	-3	-3	112744	150	323	61	80	76	73	80	91	0	0	0	679	440	67307	67068
Unigene2174_CUNkxmT	1	1799	1e-156	>jcf7180062952707	3	1	612005	254	550	100	130	76	113	130	86	0	0	0	267	656	391939	392328
Unigene2175_CUNkxmT	1	4490	0	>jcf7180062952589	1	1	333861	122	262	52	60	86	54	60	90	0	0	0	3235	3414	213226	213405
Unigene2176_CUNkxmT	1	2142	6e-88	>jcf7180063205351	-1	3	128382	90	190	37	40	92	39	40	97	0	0	0	828	709	92154	92273
Unigene2177_CUNkxmT	1	2003	1e-166	>jcf7180059069069	-1	1	22574	269	582	108	116	93	111	116	95	0	0	0	1028	681	9400	9747
Unigene2178_CUNkxmT	1	1088	5e-72	>jcf7180062641945	1	2	12597	278	602	110	210	52	148	210	70	0	0	0	280	909	149	778
Unigene2179_CUNkxmT	1	1673	1e-121	>jcf7180063118762	1	1	30821	273	591	111	134	82	120	134	89	0	0	0	307	708	10759	11160
Unigene2180_CUNkxmT	1	2042	1e-157	>jcf7180063013227	-1	-2	57098	351	760	149	184	80	161	184	87	0	0	0	998	447	40222	39671
Unigene2181_CUNkxmT	1	1818	0	>jcf7180063192922	2	-3	106591	297	644	119	139	85	130	139	93	0	0	0	839	1255	51998	51582
Unigene2182_CUNkxmT	1	1749	1e-140	>jcf7180063181655	-2	2	101685	286	620	116	146	79	131	146	89	0	0	0	1400	963	39563	40000
Unigene2183_CUNkxmT	1	2418	0	>jcf7180063003776	-2	1	58160	157	337	66	66	100	66	66	100	0	0	0	1094	897	51400	51597
Unigene2185_CUNkxmT	1	693	2e-20	>jcf7180062841319	-3	1	50807	79	166	30	41	73	37	41	90	0	0	0	691	569	29092	29214
Unigene2186_CUNkxmT	1	666	3e-75	>jcf7180062872609	1	-2	74814	288	623	120	151	79	136	151	90	0	0	0	124	576	20786	20334
Unigene2187_CUNkxmT	1	862	1e-62	>jcf7180063086916	3	-3	29436	247	533	101	116	87	111	116	95	0	0	0	513	860	2305	1958
Unigene2188_CUNkxmT	1	1476	2e-88	>jcf7180062750848	3	-1	65698	232	502	97	128	75	106	128	82	0	0	0	519	902	52933	52550
Unigene2189_CUNkxmT	1	1286	2e-91	>jcf7180060080568	3	1	1847	122	260	46	69	66	56	69	81	0	0	0	717	923	1300	1506
Unigene2190_CUNkxmT	1	971	5e-83	>jcf7180061950506	-3	-2	3384	226	487	92	128	71	107	128	83	0	0	0	387	4	1397	1014
Unigene2192_CUNkxmT	1	1467	2e-57	>jcf7180062839608	1	2	72142	137	294	54	63	85	58	63	92	0	0	0	700	888	60362	60550
Unigene2193_CUNkxmT	1	1704	7e-37	>jcf7180063002879	1	1	49078	60.2	125	28	42	66	30	42	71	0	0	0	526	651	14323	14448
Unigene2194_CUNkxmT	1	2624	0	>jcf7180063187225	1	3	227050	256	554	103	142	72	124	142	87	0	0	0	1051	1476	9996	10421
Unigene2196_CUNkxmT	1	2134	8e-63	>jcf7180063107288	-1	2	66685	120	256	51	87	58	61	87	70	0	0	0	889	629	19301	19561
Unigene2197_CUNkxmT	1	1058	4e-55	>jcf7180063158030	2	2	96096	109	233	44	55	80	51	55	92	0	0	0	653	817	11723	11887
Unigene2198_CUNkxmT	1	1355	1e-82	>jcf7180062847587	-2	2	125158	232	500	94	108	87	99	108	91	0	0	0	940	617	91832	92155
Unigene2199_CUNkxmT	1	664	1e-18	>jcf7180063207192	3	-3	653008	66.6	139	25	34	73	29	34	85	0	0	0	66	167	300284	300183
Unigene2200_CUNkxmT	1	1199	1e-132	>jcf7180063103071	-3	3	173866	116	247	45	48	93	46	48	95	0	0	0	831	688	60903	61046
Unigene2201_CUNkxmT	1	966	1e-79	>jcf7180063177655	-2	-2	162724	165	354	65	95	68	81	95	85	0	0	0	689	405	109887	109603
Unigene2202_CUNkxmT	1	1856	1e-152	>jcf7180062638129	-1	-2	7310	198	426	84	119	70	97	119	81	0	0	0	1052	696	2968	2612
Unigene2203_CUNkxmT	1	2839	0	>jcf7180063080499	-1	2	108343	536	1165	209	239	87	223	239	93	0	0	0	2050	1334	10472	11188
Unigene2204_CUNkxmT	1	3866	0	>jcf7180063205588	3	-3	93771	118	253	47	58	81	55	58	94	0	0	0	2484	2657	40846	40673
Unigene2205_CUNkxmT	1	1133	9e-35	>jcf7180063175394	1	-3	73411	76.7	161	29	41	70	39	41	95	0	0	0	592	714	67427	67305
Unigene2206_CUNkxmT	1	1073	4e-80	>jcf7180062949265	2	3	200981	114	243	47	56	83	50	56	89	0	0	0	443	610	44088	44255
Unigene2207_CUNkxmT	1	756	2e-33	>jcf7180062949265	3	3	200981	117	250	50	62	80	53	62	85	0	0	0	108	293	44070	44255
Unigene2208_CUNkxmT	1	700	2e-25	>jcf7180062760114	2	1	84687	73	153	31	49	63	34	49	69	0	0	0	251	397	55342	55488
Unigene2209_CUNkxmT	1	683	4e-29	>jcf7180063175394	1	-3	73411	61.1	127	25	27	92	25	27	92	0	0	0	415	495	67589	67509
Unigene2210_CUNkxmT	1	651	7e-26	>jcf7180062677315	1	-2	97882	62.5	130	24	35	68	27	35	77	0	0	0	334	438	8178	8074
Unigene2211_CUNkxmT	1	504	2e-06	>jcf7180062582643	1	-3	11449	53.8	111	21	32	65	29	32	90	0	0	0	310	405	908	813
Unigene2213_CUNkxmT	1	860	1e-28	>jcf7180059660122	2	1	51715	134	287	56	66	84	60	66	90	0	0	0	245	442	28513	28710
Unigene2214_CUNkxmT	1	3001	0	>jcf7180063193579	2	2	39147	632	1374	263	364	72	310	364	85	0	0	0	1382	2473	24161	25252
Unigene2215_CUNkxmT	1	1358	8e-81	>jcf7180063223052	3	2	789672	250	540	108	159	67	131	159	82	0	0	0	489	965	173093	173569
Unigene2216_CUNkxmT	1	1026	1e-76	>jcf7180063150587	-3	-2	34172	148	317	52	86	60	66	86	76	0	0	0	1024	767	29698	29441
Unigene2217_CUNkxmT	1	2592	5e-70	>jcf7180063026663	1	2	242332	137	293	58	87	66	66	87	75	0	0	0	556	816	216578	216838
Unigene2218_CUNkxmT	1	1361	7e-86	>jcf7180063197391	1	-1	183660	239	516	98	137	71	117	137	85	0	0	0	484	894	18624	18214
Unigene2219_CUNkxmT	1	1761	0	>jcf7180063078913	-1	1	134786	324	702	137	155	88	146	155	94	0	0	0	1365	901	67780	68244
Unigene2220_CUNkxmT	1	922	2e-72	>jcf7180062969177	1	-2	30649	280	605	116	124	93	122	124	98	0	0	0	190	561	30630	30259
Unigene2221_CUNkxmT	1	1431	2e-54	>jcf7180063178192	1	-2	234079	79	166	35	42	83	37	42	88	0	0	0	559	684	158199	158074
Unigene2222_CUNkxmT	1	1472	1e-115	>jcf7180062805539	1	3	7115	317	687	130	168	77	149	168	88	0	0	0	202	705	3	506
Unigene2223_CUNkxmT	1	814	5e-32	>jcf7180062960051	-2	-1	22623	98.2	208	38	63	60	51	63	80	0	0	0	600	412	20778	20590
Unigene2224_CUNkxmT	1	1212	2e-65	>jcf7180062516111	-1	-1	177258	216	467	91	107	85	95	107	88	0	0	0	702	382	42144	41824
Unigene2225_CUNkxmT	1	1274	3e-84	>jcf7180062819522	2	-2	25302	317	687	127	154	82	138	154	89	0	0	0	581	1042	11282	10821
Unigene2226_CUNkxmT	1	675	2e-22	>jcf7180063111326	-2	-1	51704	76.7	161	30	50	60	41	50	82	0	0	0	479	330	26927	26778
Unigene2227_CUNkxmT	1	2355	0	>jcf7180062991069	3	2	82838	360	780	154	161	95	158	161	98	0	0	0	879	1361	47903	48385
Unigene2228_CUNkxmT	1	706	2e-38	>jcf7180062954006	-1	3	74850	101	216	39	41	95	41	41	100	0	0	0	445	323	9924	10046
Unigene2229_CUNkxmT	1	2948	4e-59	>jcf7180063002874	-1	1	101139	99.6	211	39	52	75	46	52	88	0	0	0	1574	1419	28315	28470
Unigene2230_CUNkxmT	1	2048	0	>jcf7180063200655	1	2	77806	453	983	187	231	80	206	231	89	0	0	0	571	1263	74150	74842
Unigene2231_CUNkxmT	1	3127	1e-132	>jcf7180063227667	-1	1	466744	181	390	80	139	57	98	139	70	0	0	0	2458	2042	152317	152733
Unigene2232_CUNkxmT	1	2384	0	>jcf7180062968502	2	3	48536	718	1562	285	342	83	308	342	90	0	0	0	1100	2125	8079	9104
Unigene2234_CUNkxmT	1	1042	2e-42	>jcf7180062952016	2	-1	170167	170	365	66	132	50	97	132	73	0	0	0	410	805	88636	88241
Unigene2235_CUNkxmT	1	1605	9e-81	>jcf7180063076733	3	3	37845	88.6	187	38	63	60	46	63	73	0	0	0	885	1073	15666	15854
Unigene2236_CUNkxmT	1	1381	2e-81	>jcf7180063076733	1	3	37845	88.6	187	38	63	60	46	63	73	0	0	0	661	849	15666	15854
Unigene2237_CUNkxmT	1	2045	0	>jcf7180062894018	-3	3	181186	267	578	110	130	84	122	130	93	0	0	0	2025	1636	49419	49808
Unigene2238_CUNkxmT	1	2414	1e-66	>jcf7180063141746	2	2	45905	252	545	99	129	76	117	129	90	0	0	0	1031	1417	40127	40513
Unigene2239_CUNkxmT	1	1103	7e-81	>jcf7180062974680	1	1	18430	105	225	46	49	93	48	49	97	0	0	0	625	771	10291	10437
Unigene2240_CUNkxmT	1	2315	1e-129	>jcf7180062991258	-2	1	93344	249	539	101	129	78	115	129	89	0	0	0	1429	1043	36790	37176
Unigene2241_CUNkxmT	1	875	1e-114	>jcf7180062974926	2	2	83726	155	334	63	69	91	68	69	98	0	0	0	2	208	64895	65101
Unigene2242_CUNkxmT	1	1345	1e-37	>deg7180055145910	3	-1	636	78	164	32	65	49	45	65	69	0	0	0	657	851	429	235
Unigene2244_CUNkxmT	1	1380	0	>jcf7180062954014	-1	3	82160	392	850	159	165	96	162	165	98	0	0	0	1134	640	70365	70859
Unigene2245_CUNkxmT	1	313	1e-48	>jcf7180062954014	-1	2	82160	119	254	50	57	87	52	57	91	0	0	0	235	65	70088	70258
Unigene2246_CUNkxmT	1	1134	5e-47	>jcf7180063043534	-3	-1	44893	195	421	77	99	77	90	99	90	0	0	0	925	629	25921	25625
Unigene2247_CUNkxmT	1	1110	3e-55	>jcf7180063166332	-2	-1	34252	183	394	75	107	70	86	107	80	0	0	0	692	372	23071	22751
Unigene2248_CUNkxmT	1	479	2e-17	>jcf7180062951942	1	2	508300	70.7	148	29	47	61	35	47	74	0	0	0	163	303	366566	366706
Unigene2249_CUNkxmT	1	1951	1e-142	>jcf7180063181655	-1	2	101685	283	612	114	142	80	129	142	90	0	0	0	1279	854	39575	40000
Unigene2250_CUNkxmT	1	1015	4e-12	>jcf7180062891458	1	-1	10304	70.7	148	27	32	84	29	32	90	0	0	0	352	447	6122	6027
Unigene2251_CUNkxmT	1	1940	6e-95	>jcf7180063207015	1	2	199744	155	334	64	83	77	73	83	87	0	0	0	745	993	13349	13597
Unigene2252_CUNkxmT	1	1883	1e-159	>jcf7180059537587	3	3	43340	302	654	117	159	73	125	159	78	0	0	0	897	1373	11493	11969
Unigene2253_CUNkxmT	1	1845	4e-87	>jcf7180063047931	-3	1	51279	121	258	53	93	56	58	93	62	0	0	0	1282	1004	27823	28101
Unigene2254_CUNkxmT	1	1007	2e-12	>jcf7180063050335	-1	1	47320	71.2	149	29	46	63	32	46	69	0	0	0	485	348	44755	44892
Unigene2255_CUNkxmT	1	1122	1e-48	>jcf7180062773879	-2	1	37841	74.8	157	22	29	75	29	29	100	0	0	0	458	372	21178	21264
Unigene2256_CUNkxmT	1	1663	1e-80	>jcf7180060079654	2	2	4511	124	266	48	83	57	65	83	78	0	0	0	1106	1354	1859	2107
Unigene2257_CUNkxmT	1	1183	1e-100	>jcf7180063065568	-2	-1	90305	207	446	79	87	90	83	87	95	0	0	0	549	289	34874	34614
Unigene2258_CUNkxmT	1	736	5e-20	>jcf7180063050627	-2	2	151792	62.9	131	25	49	51	32	49	65	0	0	0	570	424	20537	20683
Unigene2259_CUNkxmT	1	3158	0	>jcf7180063205964	-3	2	67127	344	746	144	174	82	161	174	92	0	0	0	2781	2260	29255	29776
Unigene2260_CUNkxmT	1	2298	0	>jcf7180062970173	2	-1	51338	332	719	136	206	66	165	206	80	0	0	0	302	919	22697	22080
Unigene2262_CUNkxmT	1	1198	1e-106	>jcf7180063207025	3	-3	529616	391	848	155	170	91	163	170	95	0	0	0	255	764	327420	326911
Unigene2264_CUNkxmT	1	1718	1e-128	>jcf7180062996811	-1	3	91079	297	643	118	148	79	133	148	89	0	0	0	1130	687	81729	82172
Unigene2265_CUNkxmT	1	730	3e-23	>jcf7180063018309	-1	2	114438	90.9	192	33	36	91	35	36	97	0	0	0	109	2	34988	35095
Unigene2266_CUNkxmT	1	971	6e-20	>jcf7180062952686	-2	3	916585	105	224	45	76	59	52	76	68	0	0	0	481	254	159309	159536
Unigene2267_CUNkxmT	1	1737	3e-51	>jcf7180063004616	-2	-1	72173	138	295	56	66	84	63	66	95	0	0	0	920	723	55403	55206
Unigene2268_CUNkxmT	1	1481	2e-54	>jcf7180062982677	-1	1	16953	113	241	45	61	73	51	61	83	0	0	0	464	282	2302	2484
Unigene2269_CUNkxmT	1	1432	1e-106	>jcf7180062975234	-1	-1	111242	196	423	81	103	78	93	103	90	0	0	0	619	311	61259	60951
Unigene2270_CUNkxmT	1	1723	0	>jcf7180062863364	-3	-2	6409	664	1444	268	304	88	290	304	95	0	0	0	1484	573	3528	2617
Unigene2271_CUNkxmT	1	689	2e-74	>jcf7180063019915	-3	-3	36157	70.5	148	26	38	68	31	38	81	0	0	0	204	91	116	3
Unigene2272_CUNkxmT	1	2310	1e-136	>jcf7180063206574	3	-1	385754	111	238	51	79	64	58	79	73	0	0	0	1248	1484	10394	10158
Unigene2273_CUNkxmT	1	415	2e-28	>jcf7180062955546	2	1	48001	131	281	54	63	85	59	63	93	0	0	0	227	415	5182	5370
Unigene2274_CUNkxmT	1	1418	2e-91	>jcf7180059952640	-3	-1	91307	127	273	54	65	83	60	65	92	0	0	0	1083	889	89222	89028
Unigene2275_CUNkxmT	1	1340	1e-111	>jcf7180062831265	2	1	86825	242	523	106	135	78	118	135	87	0	0	0	467	871	71866	72270
Unigene2276_CUNkxmT	1	1577	2e-70	>jcf7180062948864	-1	2	114997	274	592	113	142	79	126	142	88	0	0	0	1049	624	39389	39814
Unigene2277_CUNkxmT	1	1104	7e-67	>jcf7180063177153	-1	-3	66168	180	387	72	108	66	88	108	81	0	0	0	636	313	59920	59597
Unigene2279_CUNkxmT	1	1009	7e-52	>jcf7180063004595	2	-3	59833	127	271	53	60	88	59	60	98	0	0	0	458	637	32390	32211
Unigene2280_CUNkxmT	1	1581	1e-119	>jcf7180063204647	-2	1	317402	169	364	64	64	100	64	64	100	0	0	0	1313	1122	127660	127851
Unigene2282_CUNkxmT	1	1042	3e-10	>jcf7180062888513	3	1	7919	73.5	154	38	67	56	43	67	64	0	0	0	375	575	2548	2748
Unigene2283_CUNkxmT	1	1068	8e-47	>jcf7180058703721	-1	-3	44518	133	285	51	59	86	55	59	93	0	0	0	507	331	10742	10566
Unigene2284_CUNkxmT	1	265	2e-16	>jcf7180063066083	1	-1	101794	90.9	192	35	81	43	56	81	69	0	0	0	10	252	68704	68462
Unigene2286_CUNkxmT	1	1631	1e-101	>jcf7180062991449	2	-1	63979	147	315	58	64	90	62	64	96	0	0	0	950	1141	38392	38201
Unigene2287_CUNkxmT	1	847	4e-38	>jcf7180063026966	-1	3	100969	131	281	51	58	87	54	58	93	0	0	0	577	404	7788	7961
Unigene2288_CUNkxmT	1	822	1e-59	>jcf7180063122120	1	1	40146	202	435	86	134	64	108	134	80	0	0	0	79	480	31654	32055
Unigene2289_CUNkxmT	1	1683	1e-70	>jcf7180062634351	3	-1	57343	124	265	51	70	72	59	70	84	0	0	0	684	893	35053	34844
Unigene2290_CUNkxmT	1	2171	1e-69	>jcf7180062749229	2	2	13303	133	285	53	83	63	66	83	79	0	0	0	938	1186	4673	4921
Unigene2291_CUNkxmT	1	1760	7e-93	>jcf7180063009188	-1	3	66079	276	597	112	119	94	115	119	96	0	0	0	1226	870	61929	62285
Unigene2292_CUNkxmT	1	1265	9e-84	>jcf7180063012440	-2	-1	44272	212	458	86	120	71	103	120	85	0	0	0	859	500	21982	21623
Unigene2293_CUNkxmT	1	3837	1e-151	>jcf7180062997595	-3	-2	173583	152	327	72	111	64	77	111	69	0	0	0	1372	1040	86903	86571
Unigene2294_CUNkxmT	1	1100	1e-161	>jcf7180062952217	-3	2	338309	573	1246	244	278	87	267	278	96	0	0	0	915	82	133598	134431
Unigene2296_CUNkxmT	1	808	1e-13	>jcf7180062871914	3	-1	33902	68	142	28	50	56	35	50	70	0	0	0	399	548	28166	28017
Unigene2297_CUNkxmT	1	1766	1e-119	>jcf7180062886633	-2	1	47979	269	582	107	130	82	116	130	89	0	0	0	1096	707	16525	16914
Unigene2298_CUNkxmT	1	1461	7e-13	>jcf7180063130237	1	2	22402	69.8	146	25	37	67	32	37	86	0	0	0	601	711	18536	18646
Unigene2299_CUNkxmT	1	2478	0	>jcf7180063227174	1	2	571340	259	560	108	116	93	112	116	96	0	0	0	697	1044	156572	156919
Unigene2300_CUNkxmT	1	1254	2e-99	>jcf7180063205082	-1	-2	147074	201	434	83	93	89	88	93	94	0	0	0	825	547	55879	55601
Unigene2301_CUNkxmT	1	444	6e-05	>jcf7180063149289	-1	-3	20717	41.4	84	13	22	59	17	22	77	0	0	0	120	55	14364	14299
Unigene2302_CUNkxmT	1	1264	7e-70	>jcf7180063001838	2	3	47593	218	470	75	95	78	84	95	88	0	0	0	320	604	15033	15317
Unigene2303_CUNkxmT	1	1142	1e-154	>jcf7180063099783	3	-3	26714	284	614	107	139	76	120	139	86	0	0	0	627	1043	6870	6454
Unigene2304_CUNkxmT	1	1788	1e-73	>jcf7180062522874	-2	-3	20824	109	233	39	58	67	46	58	79	0	0	0	1514	1341	9053	8880
Unigene2305_CUNkxmT	1	1769	3e-33	>jcf7180062933254	2	-3	5174	79	166	35	62	56	43	62	69	0	0	0	941	1126	4962	4777
Unigene2306_CUNkxmT	1	952	1e-105	>jcf7180063092081	-2	-1	20764	268	579	105	108	97	107	108	99	0	0	0	951	628	19759	19436
Unigene2307_CUNkxmT	1	2669	0	>jcf7180063039643	-1	2	127833	365	792	153	160	95	159	160	99	0	0	0	1469	990	31784	32263
Unigene2308_CUNkxmT	1	1729	0	>jcf7180062952455	-1	-2	367773	313	678	128	148	86	139	148	93	0	0	0	1513	1070	245870	245427
Unigene2309_CUNkxmT	1	831	1e-49	>jcf7180062297007	-2	-3	13490	204	439	80	117	68	102	117	87	0	0	0	680	330	9993	9643
Unigene2310_CUNkxmT	1	1401	0	>jcf7180062960020	1	-3	54412	659	1432	270	287	94	277	287	96	0	0	0	541	1401	49667	48807
Unigene2311_CUNkxmT	1	1369	1e-121	>jcf7180062785634	2	-3	31263	238	515	95	128	74	112	128	87	0	0	0	833	1216	6517	6134
Unigene2312_CUNkxmT	1	2865	1e-147	>jcf7180063004746	-2	3	42757	108	230	41	46	89	42	46	91	0	0	0	1565	1428	20817	20954
Unigene2313_CUNkxmT	1	4363	0	>jcf7180063046318	-2	-3	79711	1476	3217	606	667	90	637	667	95	0	0	0	3504	1504	25871	23871
Unigene2314_CUNkxmT	1	4346	0	>jcf7180063046318	-3	-3	79711	1476	3217	606	667	90	637	667	95	0	0	0	3504	1504	25871	23871
Unigene2315_CUNkxmT	1	2468	0	>jcf7180063200316	3	-3	76824	158	339	66	71	92	68	71	95	0	0	0	1752	1964	12835	12623
Unigene2316_CUNkxmT	1	1749	7e-73	>jcf7180062580783	-3	2	121324	93.2	197	38	42	90	41	42	97	0	0	0	949	824	44777	44902
Unigene2317_CUNkxmT	1	987	3e-67	>jcf7180062968620	2	-3	34540	113	241	45	48	93	47	48	97	0	0	0	557	700	16901	16758
Unigene2318_CUNkxmT	1	2186	1e-102	>jcf7180063205687	1	2	85175	104	222	42	44	95	42	44	95	0	0	0	1246	1377	13652	13783
Unigene2319_CUNkxmT	1	1549	2e-94	>jcf7180063224969	-2	-2	49129	338	732	137	199	68	158	199	79	0	0	0	927	331	44640	44044
Unigene2320_CUNkxmT	1	1504	0	>jcf7180063185061	1	-2	62476	168	361	70	81	86	78	81	96	0	0	0	604	846	51237	50995
Unigene2321_CUNkxmT	1	2659	0	>jcf7180063179717	2	-2	71963	195	421	79	89	88	83	89	93	0	0	0	680	946	38722	38456
Unigene2322_CUNkxmT	1	1008	6e-47	>jcf7180059150847	3	-3	14299	123	263	48	70	68	58	70	82	0	0	0	276	485	9872	9663
Unigene2323_CUNkxmT	1	848	5e-24	>jcf7180062779165	3	1	10419	76.7	161	33	63	52	42	63	66	0	0	0	342	530	5584	5772
Unigene2324_CUNkxmT	1	918	8e-44	>jcf7180063165448	2	-2	85510	144	309	55	89	61	71	89	79	0	0	0	230	496	43200	42934
Unigene2325_CUNkxmT	1	1517	1e-116	>jcf7180060080568	1	3	1847	425	922	170	251	67	207	251	82	0	0	0	556	1308	15	767
Unigene2326_CUNkxmT	1	1134	1e-50	>jcf7180063167420	2	-2	69531	89.5	189	36	45	80	42	45	93	0	0	0	326	460	55070	54936
Unigene2327_CUNkxmT	1	1800	2e-52	>jcf7180062648980	1	3	4084	150	323	65	89	73	79	89	88	0	0	0	1342	1608	2832	3098
Unigene2328_CUNkxmT	1	3433	0	>jcf7180063026466	-1	-1	76086	176	379	70	82	85	76	82	92	0	0	0	2512	2267	29004	28759
Unigene2329_CUNkxmT	1	1324	3e-98	>jcf7180063029257	-2	-1	32011	266	576	109	130	83	121	130	93	0	0	0	840	451	6031	5642
Unigene2330_CUNkxmT	1	1963	9e-68	>jcf7180063139263	-3	3	39358	265	573	118	174	67	136	174	78	0	0	0	1031	510	6129	6650
Unigene2331_CUNkxmT	1	1713	1e-108	>jcf7180062970030	2	-1	26922	110	234	41	43	95	43	43	100	0	0	0	686	814	15192	15064
Unigene2332_CUNkxmT	1	2340	1e-176	>jcf7180063227428	1	1	276531	222	480	93	108	86	99	108	91	0	0	0	928	1251	198505	198828
Unigene2333_CUNkxmT	1	2139	1e-114	>jcf7180063085832	3	-3	43702	153	328	58	62	93	58	62	93	0	0	0	525	710	33776	33591
Unigene2335_CUNkxmT	1	1563	8e-26	>jcf7180062956814	-1	2	43457	80.8	170	35	39	89	37	39	94	0	0	0	1023	907	4715	4831
Unigene2336_CUNkxmT	1	1908	1e-145	>jcf7180063024014	-3	-3	96007	384	832	154	222	69	183	222	82	0	0	0	1654	989	82814	82149
Unigene2337_CUNkxmT	1	2497	0	>jcf7180063223342	1	2	352983	310	672	132	209	63	157	209	75	0	0	0	430	1056	299723	300349
Unigene2338_CUNkxmT	1	354	6e-12	>jcf7180063090745	2	-1	106805	76.7	161	31	51	60	39	51	76	0	0	0	200	352	80561	80409
Unigene2339_CUNkxmT	1	739	2e-57	>jcf7180063220567	-2	-1	358818	122	262	49	63	77	55	63	87	0	0	0	489	301	83493	83305
Unigene2340_CUNkxmT	1	2017	0	>jcf7180062984720	3	1	36766	109	232	46	50	92	48	50	96	0	0	0	1128	1277	28498	28647
Unigene2341_CUNkxmT	1	1686	1e-72	>jcf7180063009747	1	-2	55671	116	247	50	78	64	60	78	76	0	0	0	859	1092	20528	20295
Unigene2342_CUNkxmT	1	2054	7e-61	>jcf7180063201161	-3	-1	83569	89.5	189	36	51	70	42	51	82	0	0	0	1635	1483	27307	27155
Unigene2343_CUNkxmT	1	1051	1e-146	>jcf7180063193455	3	2	79592	320	693	128	150	85	139	150	92	0	0	0	279	728	56180	56629
Unigene2344_CUNkxmT	1	1187	2e-38	>jcf7180062987960	-3	2	39959	88.6	187	46	68	67	50	68	73	0	0	0	723	520	32519	32722
Unigene2345_CUNkxmT	1	1935	0	>jcf7180063227785	-1	3	2060613	260	562	102	112	91	106	112	94	0	0	0	1155	820	1573362	1573697
Unigene2346_CUNkxmT	1	1464	1e-141	>jcf7180062977489	-1	-2	22689	260	562	103	143	72	122	143	85	0	0	0	801	373	12524	12096
Unigene2347_CUNkxmT	1	240	1e-05	>jcf7180063179972	-2	3	62240	54.7	113	23	46	50	28	46	60	0	0	0	227	90	16320	16457
Unigene2348_CUNkxmT	1	1721	1e-162	>jcf7180062950407	-1	2	29258	578	1256	241	278	86	262	278	94	0	0	0	1520	687	539	1372
Unigene2349_CUNkxmT	1	1121	8e-54	>jcf7180063220249	-1	3	356731	218	470	90	150	60	112	150	74	0	0	0	959	510	86457	86906
Unigene2350_CUNkxmT	1	1259	1e-112	>jcf7180063212910	-1	-1	169431	153	328	61	67	91	63	67	94	0	0	0	641	441	51822	51622
Unigene2351_CUNkxmT	1	1333	3e-81	>jcf7180062300484	3	1	6962	309	669	132	207	63	164	207	79	0	0	0	381	1001	1780	2400
Unigene2352_CUNkxmT	1	1846	1e-127	>jcf7180063018648	-1	2	75962	464	1007	201	412	48	265	412	64	0	0	0	1336	101	56399	57634
Unigene2353_CUNkxmT	1	1470	2e-65	>jcf7180062899565	-3	3	45509	163	351	67	97	69	77	97	79	0	0	0	850	560	12696	12986
Unigene2354_CUNkxmT	1	825	2e-48	>jcf7180062304289	3	-1	5426	199	430	80	103	77	89	103	86	0	0	0	213	521	2294	1986
Unigene2355_CUNkxmT	1	1338	5e-67	>jcf7180062866204	1	-1	34451	109	233	44	65	67	50	65	76	0	0	0	616	810	18230	18036
Unigene2356_CUNkxmT	1	900	5e-36	>jcf7180063180064	-1	2	196383	90.9	192	36	41	87	40	41	97	0	0	0	594	472	165809	165931
Unigene2358_CUNkxmT	1	4306	0	>jcf7180063185617	-2	-2	239905	181	389	71	79	89	76	79	96	0	0	0	2277	2041	28710	28474
Unigene2359_CUNkxmT	1	4225	0	>jcf7180063185617	-2	-2	239905	181	389	71	79	89	76	79	96	0	0	0	2277	2041	28710	28474
Unigene2360_CUNkxmT	1	4179	0	>jcf7180063185617	-1	-2	239905	144	309	54	57	94	54	57	94	0	0	0	3534	3364	99582	99412
Unigene2361_CUNkxmT	1	4163	0	>jcf7180063185617	-2	-2	239905	181	389	71	79	89	76	79	96	0	0	0	2134	1898	28710	28474
Unigene2362_CUNkxmT	1	4125	0	>jcf7180063185617	-1	-2	239905	181	389	71	79	89	76	79	96	0	0	0	2277	2041	28710	28474
Unigene2363_CUNkxmT	1	4082	0	>jcf7180063185617	-2	-2	239905	181	389	71	79	89	76	79	96	0	0	0	2134	1898	28710	28474
Unigene2364_CUNkxmT	1	4056	0	>jcf7180063185617	-1	-2	239905	181	389	71	79	89	76	79	96	0	0	0	2277	2041	28710	28474
Unigene2365_CUNkxmT	1	3982	0	>jcf7180063185617	-1	-2	239905	181	389	71	79	89	76	79	96	0	0	0	2134	1898	28710	28474
Unigene2366_CUNkxmT	1	3913	0	>jcf7180063185617	-1	-2	239905	181	389	71	79	89	76	79	96	0	0	0	2134	1898	28710	28474
Unigene2367_CUNkxmT	1	3801	0	>jcf7180063185617	-1	-2	239905	144	309	54	57	94	54	57	94	0	0	0	3156	2986	99582	99412
Unigene2368_CUNkxmT	1	1095	1e-122	>jcf7180063190573	-1	-2	11480	119	254	46	51	90	51	51	100	0	0	0	681	529	6862	6710
Unigene2369_CUNkxmT	1	685	2e-66	>jcf7180063190573	-2	-1	11480	117	251	48	62	77	54	62	87	0	0	0	315	130	6218	6033
Unigene2370_CUNkxmT	1	1719	4e-25	>jcf7180063048961	-3	2	34991	119	255	51	98	52	64	98	65	0	0	0	1426	1133	6245	6538
Unigene2371_CUNkxmT	1	2885	0	>jcf7180062987561	-2	3	43404	412	895	174	247	70	205	247	82	0	0	0	2761	2021	5676	6416
Unigene2372_CUNkxmT	1	567	1e-17	>jcf7180062954940	1	3	125738	86.8	183	36	62	58	50	62	80	0	0	0	193	378	72510	72695
Unigene2373_CUNkxmT	1	955	1e-46	>jcf7180063055413	-1	2	12832	163	350	68	110	61	83	110	75	0	0	0	940	611	9248	9577
Unigene2374_CUNkxmT	1	943	3e-53	>jcf7180063055413	-2	2	12832	172	371	71	110	64	86	110	78	0	0	0	627	298	9248	9577
Unigene2375_CUNkxmT	1	2078	8e-67	>jcf7180063202916	2	3	187416	95.5	202	42	69	60	48	69	69	0	0	0	818	1024	59403	59609
Unigene2376_CUNkxmT	1	1901	0	>jcf7180061982732	-3	1	104117	176	379	72	77	93	75	77	97	0	0	0	1089	859	51541	51771
Unigene2377_CUNkxmT	1	833	8e-13	>jcf7180062966684	2	3	15033	61.1	127	23	51	45	39	51	76	0	0	0	440	592	10653	10805
Unigene2379_CUNkxmT	1	3078	0	>jcf7180063092290	-2	-2	28833	1589	3463	654	745	87	710	745	95	0	0	0	2432	198	28832	26598
Unigene2380_CUNkxmT	1	989	1e-45	>jcf7180063192472	-2	-1	141142	175	377	80	162	49	108	162	66	0	0	0	943	458	46804	46319
Unigene2381_CUNkxmT	1	1321	1e-107	>jcf7180062955403	3	-3	43170	127	273	47	67	70	57	67	85	0	0	0	396	596	21016	20816
Unigene2382_CUNkxmT	1	1412	1e-146	>jcf7180062969745	1	-1	68773	130	279	54	65	83	59	65	90	0	0	0	235	429	46462	46268
Unigene2383_CUNkxmT	1	1602	3e-77	>jcf7180063066942	-3	1	72761	145	312	57	63	90	61	63	96	0	0	0	937	749	28129	28317
Unigene2384_CUNkxmT	1	650	2e-43	>jcf7180062960305	2	3	13890	182	392	68	90	75	79	90	87	0	0	0	155	424	3636	3905
Unigene2385_CUNkxmT	1	1066	2e-22	>jcf7180063173747	1	3	17980	113	242	47	107	43	63	107	58	0	0	0	169	489	15207	15527
Unigene2386_CUNkxmT	1	901	1e-78	>jcf7180063206267	3	-2	349414	300	649	124	149	83	133	149	89	0	0	0	243	689	113022	112576
Unigene2387_CUNkxmT	1	890	1e-78	>jcf7180063206267	1	-2	349414	300	649	124	149	83	133	149	89	0	0	0	232	678	113022	112576
Unigene2388_CUNkxmT	1	879	1e-96	>jcf7180062953127	-2	1	42658	187	403	76	84	90	82	84	97	0	0	0	254	3	12694	12945
Unigene2389_CUNkxmT	1	982	4e-21	>jcf7180062855666	2	1	61687	73.9	155	31	47	65	37	47	78	0	0	0	413	553	43786	43926
Unigene2390_CUNkxmT	1	1734	0	>jcf7180063134156	1	2	53056	448	972	191	231	82	205	231	88	0	0	0	283	975	51464	52156
Unigene2391_CUNkxmT	1	1289	1e-111	>jcf7180062593711	2	1	29167	116	247	47	63	74	57	63	90	0	0	0	551	739	27010	27198
Unigene2392_CUNkxmT	1	1086	2e-69	>jcf7180062960317	-2	-2	75850	208	449	83	104	79	94	104	90	0	0	0	647	336	37806	37495
Unigene2393_CUNkxmT	1	1454	1e-143	>jcf7180062984593	2	-2	34573	199	428	85	104	81	91	104	87	0	0	0	74	385	31716	31405
Unigene2394_CUNkxmT	1	1637	1e-110	>jcf7180063203165	-3	-1	27862	406	880	167	218	76	191	218	87	0	0	0	1359	706	6760	6107
Unigene2395_CUNkxmT	1	1041	4e-26	>jcf7180062867002	-2	3	24121	77.1	162	30	48	62	38	48	79	0	0	0	293	150	8169	8312
Unigene2396_CUNkxmT	1	2689	1e-145	>jcf7180062950529	2	-1	124969	104	222	40	86	46	57	86	66	0	0	0	1598	1855	38023	37766
Unigene2397_CUNkxmT	1	811	2e-29	>jcf7180062972337	1	-1	22930	87.7	185	34	50	68	43	50	86	0	0	0	364	513	9796	9647
Unigene2398_CUNkxmT	1	2217	0	>jcf7180062972498	1	1	27461	380	823	147	178	82	162	178	91	0	0	0	1063	1596	24133	24666
Unigene2399_CUNkxmT	1	664	4e-10	>jcf7180063207181	1	2	329154	50.6	104	20	24	83	23	24	95	0	0	0	469	540	251570	251641
Unigene2400_CUNkxmT	1	707	5e-19	>jcf7180063060158	-2	-2	43496	101	216	42	53	79	45	53	84	0	0	0	706	548	23992	23834
Unigene2401_CUNkxmT	1	2547	1e-124	>jcf7180063195301	1	2	83979	152	327	68	134	50	89	134	66	0	0	0	1288	1689	39575	39976
Unigene2402_CUNkxmT	1	820	5e-30	>jcf7180063190506	-2	1	114946	115	245	41	64	64	52	64	81	0	0	0	435	244	4987	5178
Unigene2404_CUNkxmT	1	1216	6e-67	>jcf7180063207068	-1	3	298689	122	261	47	56	83	51	56	91	0	0	0	865	698	169140	169307
Unigene2405_CUNkxmT	1	897	5e-30	>jcf7180062987609	2	1	19793	109	232	41	59	69	51	59	86	0	0	0	437	613	9277	9453
Unigene2406_CUNkxmT	1	1697	5e-89	>jcf7180063191558	1	3	213706	122	260	46	67	68	58	67	86	0	0	0	667	867	179490	179690
Unigene2407_CUNkxmT	1	486	8e-38	>jcf7180063101585	-3	3	35198	159	341	65	74	87	68	74	91	0	0	0	223	2	19557	19778
Unigene2408_CUNkxmT	1	1247	7e-27	>jcf7180063029758	-1	3	28479	128	275	51	104	49	70	104	67	0	0	0	692	381	12741	13052
Unigene2409_CUNkxmT	1	445	2e-14	>jcf7180063069566	2	2	91942	85.8	181	32	38	84	37	38	97	0	0	0	329	442	5696	5809
Unigene2410_CUNkxmT	1	322	1e-14	>jcf7180063069566	2	2	91942	85.8	181	32	38	84	37	38	97	0	0	0	206	319	5696	5809
[truncated: 19,283 more rows]
